# Supplementary material for: Identifying potential natural inhibitors of Brucella melitensis Methionyl-tRNA synthetase through an in-silico approach
Source: PLoS Negl Trop Dis. 2022 Mar 21;16(3):e0009799. doi: 10.1371/journal.pntd.0009799 (PMC8970508; doi:10.1371/journal.pntd.0009799)
Supplement: S1 Table — Table A. The results of the molecular docking between target and library of natural compounds. Table B. Data on the chemical and physical properties of reference and lead compounds. Table C. The molar refractivity, saturation, and promiscuity profiles of front-runner compounds. Table D. The ADMET properties of front-runner compounds. Table E. The bioactivities of reference and lead compounds on different drug targets. Table F. The physicochemical properties of reference and lead compounds. Table G. The amino acids found in the binding pockets of the target protein. Table H. The RMSD data from the apo and holo forms of the target. Table I. The RMSF data from the apo and holo forms of the target. Table J. The PCA data from the apo and holo forms of the target. Table K. The DCCM data from the apo and holo forms of the target. Table L. The B-factor data from the apo and holo forms of the target. Table M. The radius of gyration data from the apo and holo forms of the target. Table N. Summary of data after MDS of the apo and holo forms of the target. Table O. BLAST result for the homologues of the target protein in the human species. (XLSX) [file pntd.0009799.s008.xlsx]

## Sheet: Table_A_S1_Data
Ligand	Binding Affinity	rmsd/ub	rmsd/lb
Brucella_1_107_uff_E=87.89	-6.2	0	0
Brucella_1_108_uff_E=84.62	-5.4	0	0
Brucella_1_119_uff_E=35.88	-4.7	0	0
Brucella_1_126_uff_E=57.33	-5.4	0	0
Brucella_1_135_uff_E=62.95	-5.7	0	0
Brucella_1_174_uff_E=40.68	-3.3	0	0
Brucella_1_176_uff_E=4.30	-3.3	0	0
Brucella_1_177_uff_E=1.66	-2.5	0	0
Brucella_1_179_uff_E=33.32	-3.6	0	0
Brucella_1_180_uff_E=3.82	-3.1	0	0
Brucella_1_190_uff_E=307.09	-5.9	0	0
Brucella_1_196_uff_E=33.39	-5.2	0	0
Brucella_1_204_uff_E=211.70	-5	0	0
Brucella_1_227_uff_E=103.29	-6	0	0
Brucella_1_240_uff_E=52.88	-5	0	0
Brucella_1_241_uff_E=44.15	-4.6	0	0
Brucella_1_243_uff_E=59.30	-5.6	0	0
Brucella_1_244_uff_E=68.48	-5.2	0	0
Brucella_1_247_uff_E=88.22	-3.5	0	0
Brucella_1_261_uff_E=14.28	-3.3	0	0
Brucella_1_263_uff_E=27.14	-3.8	0	0
Brucella_1_264_uff_E=17.24	-4.4	0	0
Brucella_1_284_uff_E=2.48	-2.7	0	0
Brucella_1_289_uff_E=55.42	-5.6	0	0
Brucella_1_300_uff_E=9.87	-3.6	0	0
Brucella_1_305_uff_E=103.14	-3.4	0	0
Brucella_1_309_uff_E=83.31	-4.9	0	0
Brucella_1_311_uff_E=79.82	-5.5	0	0
Brucella_1_323_uff_E=92.32	-6.9	0	0
Brucella_1_325_uff_E=85.42	-5.9	0	0
Brucella_1_326_uff_E=71.05	-6	0	0
Brucella_1_332_uff_E=99.78	-5.9	0	0
Brucella_1_356_uff_E=20.81	-4.7	0	0
Brucella_1_370_uff_E=77.82	-6.2	0	0
Brucella_1_379_uff_E=30.18	-5.2	0	0
Brucella_1_38_uff_E=70.80	-4.4	0	0
Brucella_1_454_uff_E=27.41	-4.7	0	0
Brucella_1_469_uff_E=55.11	-4.9	0	0
Brucella_1_487_uff_E=27.58	-4.3	0	0
Brucella_1_499_uff_E=180.39	-4.8	0	0
Brucella_1_51_uff_E=32.16	-4.8	0	0
Brucella_1_525_uff_E=46.12	-5.7	0	0
Brucella_1_547_uff_E=95.79	-6.5	0	0
Brucella_1_597_uff_E=46.13	-4.6	0	0
Brucella_1_612_uff_E=30.79	-4.3	0	0
Brucella_1_650_uff_E=12.37	-4	0	0
Brucella_1_652_uff_E=96.00	-4.5	0	0
Brucella_1_668_uff_E=386.48	-5	0	0
Brucella_1_72_uff_E=70.72	-6.1	0	0
Brucella_1_77_uff_E=96.05	-5.3	0	0
Brucella_1_6140_uff_E=104.20	-5.9	0	0
Brucella_1_6167_uff_E=1040.23	-6.4	0	0
Brucella_1_6184_uff_E=20.86	-4.4	0	0
Brucella_1_6185_uff_E=752.07	-8.6	0	0
Brucella_1_6194_uff_E=179.54	-5	0	0
Brucella_1_6199_uff_E=319.80	-7.6	0	0
Brucella_1_6262_uff_E=65.83	-4.5	0	0
Brucella_1_6267_uff_E=44.03	-4.3	0	0
Brucella_1_6274_uff_E=256.87	-4.9	0	0
Brucella_1_6276_uff_E=29.98	-3.8	0	0
Brucella_1_6287_uff_E=55.97	-4.4	0	0
Brucella_1_6288_uff_E=64.57	-4.3	0	0
Brucella_1_6305_uff_E=333.02	-6.3	0	0
Brucella_1_6306_uff_E=69.94	-4.6	0	0
Brucella_1_6322_uff_E=70.50	-5.5	0	0
Brucella_1_6344_uff_E=0.02	-2.3	0	0
Brucella_1_6345_uff_E=0.00	-2.4	0	0
Brucella_1_6351_uff_E=1234.56	-2.9	0	0
Brucella_1_6354_uff_E=1391.23	-2.3	0	0
Brucella_1_6421_uff_E=11.09	-3.6	0	0
Brucella_1_6492_uff_E=489.68	-6.1	0	0
Brucella_1_6508_uff_E=156.41	-5.4	0	0
Brucella_1_6556_uff_E=27.28	-3.8	0	0
Brucella_1_6560_uff_E=30.58	-3.5	0	0
Brucella_1_6561_uff_E=17.09	-3.5	0	0
Brucella_1_6566_uff_E=23.76	-3	0	0
Brucella_1_6568_uff_E=30.77	-3.9	0	0
Brucella_1_6590_uff_E=41.63	-3.7	0	0
Brucella_1_6602_uff_E=368.97	-8.3	0	0
Brucella_1_6613_uff_E=133.81	-5.1	0	0
Brucella_1_6616_uff_E=354.78	-5.7	0	0
Brucella_1_6654_uff_E=633.64	-5.9	0	0
Brucella_1_6656_uff_E=55.67	-4.8	0	0
Brucella_1_6781_uff_E=233.48	-5.9	0	0
Brucella_1_6817_uff_E=205.09	-7.4	0	0
Brucella_1_6912_uff_E=127.31	-4.3	0	0
Brucella_1_6949_uff_E=293.00	-6.7	0	0
Brucella_1_6986_uff_E=79.98	-5.8	0	0
Brucella_1_6987_uff_E=122.31	-5.8	0	0
Brucella_1_6988_uff_E=167.24	-6.3	0	0
Brucella_1_6989_uff_E=95.97	-5.7	0	0
Brucella_1_7032_uff_E=310.73	-6.9	0	0
Brucella_1_7127_uff_E=185.81	-5.5	0	0
Brucella_1_7128_uff_E=184.85	-6	0	0
Brucella_1_7136_uff_E=258.81	-5.9	0	0
Brucella_1_7144_uff_E=75.99	-5.4	0	0
Brucella_1_7151_uff_E=67.52	-5.2	0	0
Brucella_1_7194_uff_E=153.04	-7.2	0	0
Brucella_1_7284_uff_E=17.40	-3.7	0	0
Brucella_1_7302_uff_E=151.57	-3.9	0	0
Brucella_1_1344_uff_E=253.31	-4.1	0	0
Brucella_1_1662_uff_E=72.86	-4.8	0	0
Brucella_1_1344_uff_E=253.31	-4.1	0	0
Brucella_1_1662_uff_E=72.86	-4.8	0	0
Brucella_1_1344_uff_E=253.31	-4.1	0	0
Brucella_1_1662_uff_E=72.86	-4.7	0	0
Brucella_1_1344_uff_E=253.31	-4.1	0	0
Brucella_1_1662_uff_E=72.86	-4.5	0	0
Brucella_1_1344_uff_E=253.31	-4.1	0	0
Brucella_1_1662_uff_E=72.86	-4.8	0	0
Brucella_1_1344_uff_E=253.31	-4.7	0	0
Brucella_1_1662_uff_E=72.86	-4.8	0	0
Brucella_1_1344_uff_E=253.31	-4.1	0	0
Brucella_1_1662_uff_E=72.86	-4.7	0	0
Brucella_1_2153_uff_E=338.68	-5.5	0	0
Brucella_1_2266_uff_E=42.88	-5.1	0	0
Brucella_1_2332_uff_E=77.84	-5.4	0	0
Brucella_1_2345_uff_E=139.93	-7	0	0
Brucella_1_2346_uff_E=79.77	-5	0	0
Brucella_1_2355_uff_E=409.49	-6.6	0	0
Brucella_1_2519_uff_E=351.18	-6	0	0
Brucella_1_2758_uff_E=344.57	-5	0	0
Brucella_1_2775_uff_E=203.63	-6.9	0	0
Brucella_1_2969_uff_E=38.20	-5.2	0	0
Brucella_1_2998_uff_E=168.55	-6.6	0	0
Brucella_1_3026_uff_E=212.61	-5.9	0	0
Brucella_1_3102_uff_E=187.65	-6.8	0	0
Brucella_1_3213_uff_E=456.47	-9.2	0	0
Brucella_1_3283_uff_E=47.65	-3.5	0	0
Brucella_1_3314_uff_E=169.59	-5.8	0	0
Brucella_1_3712_uff_E=320.13	-6.3	0	0
Brucella_1_3776_uff_E=27.00	-3.4	0	0
Brucella_1_3830_uff_E=521.20	-6.6	0	0
Brucella_1_3840_uff_E=76.93	-4.8	0	0
Brucella_1_3893_uff_E=43.33	-5	0	0
Brucella_1_4133_uff_E=86.76	-5.9	0	0
Brucella_1_4276_uff_E=330.81	-6.1	0	0
Brucella_1_4376_uff_E=58.94	-4.2	0	0
Brucella_1_4381_uff_E=173.40	-4.9	0	0
Brucella_1_4501_uff_E=685.57	-8.1	0	0
Brucella_1_4947_uff_E=90.39	-6.5	0	0
Brucella_1_5054_uff_E=52.80	-5.7	0	0
Brucella_1_5144_uff_E=244.83	-6.1	0	0
Brucella_1_5202_uff_E=323.58	-6.5	0	0
Brucella_1_5350_uff_E=119.61	-3.4	0	0
Brucella_1_5429_uff_E=330.96	-6.1	0	0
Brucella_1_5830_uff_E=116.65	-3.3	0	0
Brucella_1_5862_uff_E=55.51	-3.6	0	0
Brucella_1_5950_uff_E=33.09	-3.7	0	0
Brucella_1_5951_uff_E=74.76	-3.9	0	0
Brucella_1_5960_uff_E=39.14	-4.4	0	0
Brucella_1_5961_uff_E=62.50	-4.7	0	0
Brucella_1_5962_uff_E=63.08	-4.5	0	0
Brucella_1_5971_uff_E=10.23	-3.2	0	0
Brucella_1_5976_uff_E=53.61	-3.3	0	0
Brucella_1_5984_uff_E=134.28	-4.8	0	0
Brucella_1_5994_uff_E=483.35	-7.5	0	0
Brucella_1_6036_uff_E=190.36	-5.1	0	0
Brucella_1_6054_uff_E=95.74	-5.4	0	0
Brucella_1_6057_uff_E=109.06	-5.7	0	0
Brucella_1_6106_uff_E=72.66	-4.8	0	0
Brucella_1_6137_uff_E=94.18	-4	0	0
Brucella_1_7335_uff_E=138.75	-6.3	0	0
Brucella_1_7344_uff_E=43.27	-3.9	0	0
Brucella_1_7361_uff_E=220.95	-4.5	0	0
Brucella_1_7362_uff_E=206.63	-4.1	0	0
Brucella_1_7405_uff_E=180.32	-4.4	0	0
Brucella_1_7428_uff_E=94.73	-6.4	0	0
Brucella_1_7438_uff_E=125.78	-6.2	0	0
Brucella_1_7460_uff_E=154.38	-5.9	0	0
Brucella_1_7461_uff_E=63.24	-5.9	0	0
Brucella_1_7462_uff_E=122.04	-6	0	0
Brucella_1_7463_uff_E=91.91	-5.9	0	0
Brucella_1_7501_uff_E=71.29	-5.4	0	0
Brucella_1_7612_uff_E=106.83	-3.9	0	0
Brucella_1_7680_uff_E=87.41	-5.8	0	0
Brucella_1_7720_uff_E=63.38	-4.9	0	0
Brucella_1_7751_uff_E=19.77	-3.8	0	0
Brucella_1_7758_uff_E=43.87	-4.4	0	0
Brucella_1_7762_uff_E=26.99	-4.2	0	0
Brucella_1_7794_uff_E=88.05	-5.3	0	0
Brucella_1_7799_uff_E=39.92	-4.2	0	0
Brucella_1_7824_uff_E=33.29	-4.4	0	0
Brucella_1_7838_uff_E=1484.63	-4	0	0
Brucella_1_7858_uff_E=23.76	-3.2	0	0
Brucella_1_7895_uff_E=16.25	-3.7	0	0
Brucella_1_7955_uff_E=41.60	-5.3	0	0
Brucella_1_7968_uff_E=49.36	-4.2	0	0
Brucella_1_7976_uff_E=46.98	-4.3	0	0
Brucella_1_7989_uff_E=19.84	-4.7	0	0
Brucella_1_7991_uff_E=20.17	-4.9	0	0
Brucella_1_7997_uff_E=17.67	-4.2	0	0
Brucella_1_8027_uff_E=199.04	-3.7	0	0
Brucella_1_8038_uff_E=26.33	-4.7	0	0
Brucella_1_8051_uff_E=23.20	-4.6	0	0
Brucella_1_8058_uff_E=13.97	-4	0	0
Brucella_1_8063_uff_E=17.60	-3.9	0	0
Brucella_1_8075_uff_E=69.17	-3.6	0	0
Brucella_1_8078_uff_E=30.11	-4.4	0	0
Brucella_1_8103_uff_E=33.46	-4.3	0	0
Brucella_1_8129_uff_E=36.31	-4.6	0	0
Brucella_1_8130_uff_E=24.07	-4.8	0	0
Brucella_1_8141_uff_E=23.72	-5	0	0
Brucella_1_8164_uff_E=33.74	-4.5	0	0
Brucella_1_8174_uff_E=44.04	-4.9	0	0
Brucella_1_8175_uff_E=34.10	-5.2	0	0
Brucella_1_8184_uff_E=48.46	-4.7	0	0
Brucella_1_8194_uff_E=41.12	-4.6	0	0
Brucella_1_8294_uff_E=131.80	-5.4	0	0
Brucella_1_8299_uff_E=25.39	-3.8	0	0
Brucella_1_11230_uff_E=155.64	-6	0	0
Brucella_1_11251_uff_E=41.10	-4	0	0
Brucella_1_11428_uff_E=37.71	-4.5	0	0
Brucella_1_11463_uff_E=132.39	-6.4	0	0
Brucella_1_11520_uff_E=42.42	-4.6	0	0
Brucella_1_11527_uff_E=51.25	-4.9	0	0
Brucella_1_11552_uff_E=23.67	-4	0	0
Brucella_1_11579_uff_E=25.51	-4.4	0	0
Brucella_1_11617_uff_E=59.19	-3.9	0	0
Brucella_1_11685_uff_E=87.02	-4.4	0	0
Brucella_1_11716_uff_E=28.53	-3.9	0	0
Brucella_1_11718_uff_E=25.36	-3.6	0	0
Brucella_1_11742_uff_E=163.77	-7.2	0	0
Brucella_1_11892_uff_E=91.30	-6.6	0	0
Brucella_1_12020_uff_E=37.53	-3.7	0	0
Brucella_1_12025_uff_E=167.20	-4.2	0	0
Brucella_1_12051_uff_E=77.33	-3.7	0	0
Brucella_1_12097_uff_E=210.80	-4.9	0	0
Brucella_1_12100_uff_E=79.53	-6	0	0
Brucella_1_12101_uff_E=79.58	-5.8	0	0
Brucella_1_12180_uff_E=26.44	-3.9	0	0
Brucella_1_12232_uff_E=47.04	-2.3	0	0
Brucella_1_12338_uff_E=53.60	-3.5	0	0
Brucella_1_12367_uff_E=46.00	-4.7	0	0
Brucella_1_12491_uff_E=105.69	-5.9	0	0
Brucella_1_12508_uff_E=45.35	-4.5	0	0
Brucella_1_12587_uff_E=40.61	-4.9	0	0
Brucella_1_12609_uff_E=111.33	-6.8	0	0
Brucella_1_12647_uff_E=57.51	-4.1	0	0
Brucella_1_12665_uff_E=78.86	-4.2	0	0
Brucella_1_13187_uff_E=29.23	-4.7	0	0
Brucella_1_13250_uff_E=88.97	-6.4	0	0
Brucella_1_13594_uff_E=82.22	-4.6	0	0
Brucella_1_13854_uff_E=205.39	-4.5	0	0
Brucella_1_14104_uff_E=183.87	-6	0	0
Brucella_1_14254_uff_E=50.80	-4.7	0	0
Brucella_1_14296_uff_E=63.51	-5.4	0	0
Brucella_1_14334_uff_E=268.74	-6.1	0	0
Brucella_1_14525_uff_E=364.26	-5.6	0	0
Brucella_1_14529_uff_E=139.23	-5.9	0	0
Brucella_1_14896_uff_E=713.31	-5.5	0	0
Brucella_1_15146_uff_E=49.26	-4	0	0
Brucella_1_15172_uff_E=103.15	-5.7	0	0
Brucella_1_15596_uff_E=123.75	-6.5	0	0
Brucella_1_15600_uff_E=27.96	-4.7	0	0
Brucella_1_15816_uff_E=50.46	-4.7	0	0
Brucella_1_16315_uff_E=55.91	-4.1	0	0
Brucella_1_16590_uff_E=57.45	-4.1	0	0
Brucella_1_16592_uff_E=51.70	-3.3	0	0
Brucella_1_16666_uff_E=94.75	-5.5	0	0
Brucella_1_16724_uff_E=108.41	-6	0	0
Brucella_1_16741_uff_E=81.02	-5	0	0
Brucella_1_16846_uff_E=72.39	-5.6	0	0
Brucella_1_16928_uff_E=186.69	-5.4	0	0
Brucella_1_17100_uff_E=147.80	-5.9	0	0
Brucella_1_17121_uff_E=41.74	-5.2	0	0
Brucella_1_18522_uff_E=126.95	-4.2	0	0
Brucella_1_18635_uff_E=60.05	-3.3	0	0
Brucella_1_18756_uff_E=113.14	-5.4	0	0
Brucella_1_18818_uff_E=1441.07	-5.9	0	0
Brucella_1_18827_uff_E=41.81	-4.7	0	0
Brucella_1_18950_uff_E=195.52	-5.1	0	0
Brucella_1_19244_uff_E=118.93	-5.2	0	0
Brucella_1_19309_uff_E=152.29	-4.8	0	0
Brucella_1_19310_uff_E=46.22	-2.2	0	0
Brucella_1_19460_uff_E=21.75	-4.6	0	0
Brucella_1_19466_uff_E=173.90	-5	0	0
Brucella_1_19602_uff_E=219.51	-5.2	0	0
Brucella_1_19725_uff_E=770.21	-6.9	0	0
Brucella_1_20315_uff_E=118.06	-3.8	0	0
Brucella_1_20393_uff_E=292.50	-6.4	0	0
Brucella_1_20686_uff_E=20.60	-3.9	0	0
Brucella_1_21057_uff_E=42.23	-4.7	0	0
Brucella_1_21671_uff_E=117.72	-6.1	0	0
Brucella_1_22201_uff_E=54.40	-4.3	0	0
Brucella_1_22310_uff_E=190.94	-5.8	0	0
Brucella_1_22311_uff_E=102.50	-5.9	0	0
Brucella_1_22500_uff_E=1470.45	-4.1	0	0
Brucella_1_24020_uff_E=31.64	-4.6	0	0
Brucella_1_24360_uff_E=403.16	-8.4	0	0
Brucella_1_24404_uff_E=29.13	-0.8	0	0
Brucella_1_25310_uff_E=179.95	-5	0	0
Brucella_1_25916_uff_E=85.84	-5.6	0	0
Brucella_1_26049_uff_E=1484.95	-6.4	0	0
Brucella_1_26313_uff_E=217.02	-4.9	0	0
Brucella_1_26318_uff_E=718.31	-7	0	0
Brucella_1_26331_uff_E=74.39	-4.7	0	0
Brucella_1_26332_uff_E=76.09	-5.1	0	0
Brucella_1_26447_uff_E=92.92	-5.8	0	0
Brucella_1_26548_uff_E=236.00	-5.8	0	0
Brucella_1_26808_uff_E=56.44	-5.3	0	0
Brucella_1_27010_uff_E=161.75	-5	0	0
Brucella_1_27208_uff_E=217.00	-6.8	0	0
Brucella_1_27596_uff_E=109.84	-2.8	0	0
Brucella_1_27867_uff_E=106.82	-6.1	0	0
Brucella_1_28114_uff_E=66.52	-5.7	0	0
Brucella_1_28481_uff_E=1607.45	-6.2	0	0
Brucella_1_29025_uff_E=648.90	-5.1	0	0
Brucella_1_25310_uff_E=179.95	-5	0	0
Brucella_1_25916_uff_E=85.84	-5.5	0	0
Brucella_1_26049_uff_E=1484.95	-6.5	0	0
Brucella_1_26313_uff_E=217.02	-5.3	0	0
Brucella_1_26318_uff_E=718.31	-6.9	0	0
Brucella_1_26331_uff_E=74.39	-4.9	0	0
Brucella_1_26332_uff_E=76.09	-5.1	0	0
Brucella_1_26447_uff_E=92.92	-5.8	0	0
Brucella_1_26548_uff_E=236.00	-5.6	0	0
Brucella_1_26808_uff_E=56.44	-5.3	0	0
Brucella_1_27010_uff_E=161.75	-5	0	0
Brucella_1_27208_uff_E=217.00	-6.8	0	0
Brucella_1_27596_uff_E=109.84	-2.8	0	0
Brucella_1_27867_uff_E=106.82	-5.2	0	0
Brucella_1_28114_uff_E=66.52	-5.7	0	0
Brucella_1_28481_uff_E=1607.45	-6.2	0	0
Brucella_1_29025_uff_E=648.90	-5.5	0	0
Brucella_1_30247_uff_E=100.55	-5.8	0	0
Brucella_1_30248_uff_E=90.42	-6.1	0	0
Brucella_1_31211_uff_E=114.44	-6.3	0	0
Brucella_1_31226_uff_E=91.32	-5.9	0	0
Brucella_1_31252_uff_E=49.36	-4.8	0	0
Brucella_1_31253_uff_E=90.99	-5.7	0	0
Brucella_1_31256_uff_E=79.64	-4	0	0
Brucella_1_31265_uff_E=33.85	-4.6	0	0
Brucella_1_31272_uff_E=20.92	-4.7	0	0
Brucella_1_31289_uff_E=30.59	-4.9	0	0
Brucella_1_31370_uff_E=27.37	-3.2	0	0
Brucella_1_32170_uff_E=415.40	-5.9	0	0
Brucella_1_32735_uff_E=703.73	-4.9	0	0
Brucella_1_32837_uff_E=64.04	-4.7	0	0
Brucella_1_33032_uff_E=55.55	-4.6	0	0
Brucella_1_38236_uff_E=50.74	-4.7	0	0
Brucella_1_45056_uff_E=108.28	-5.4	0	0
Brucella_1_48847_uff_E=119.29	-6.5	0	0
Brucella_1_61098_uff_E=128.13	-5.7	0	0
Brucella_1_61126_uff_E=654.84	-5.2	0	0
Brucella_1_61130_uff_E=637.37	-5.5	0	0
Brucella_1_61262_uff_E=644.27	-5.5	0	0
Brucella_1_61457_uff_E=163.40	-5.3	0	0
Brucella_1_61926_uff_E=50.54	-3.5	0	0
Brucella_1_62367_uff_E=1462.27	-5.9	0	0
Brucella_1_62385_uff_E=100.31	-5.9	0	0
Brucella_1_62434_uff_E=51.99	-3.4	0	0
Brucella_1_62465_uff_E=101.39	-5.9	0	0
Brucella_1_62566_uff_E=899.87	-7	0	0
Brucella_1_62852_uff_E=235.03	-6.2	0	0
Brucella_1_62946_uff_E=150.02	-5.6	0	0
Brucella_1_64685_uff_E=466.88	-5.2	0	0
Brucella_1_65098_uff_E=43.41	-4.3	0	0
Brucella_1_65373_uff_E=444.03	-7.3	0	0
Brucella_1_68077_uff_E=556.89	-7	0	0
Brucella_1_68148_uff_E=82.89	-6	0	0
Brucella_1_68152_uff_E=29.00	-4.3	0	0
Brucella_1_68252_uff_E=189.49	-6.3	0	0
Brucella_1_68262_uff_E=209.01	-5	0	0
Brucella_1_68381_uff_E=248.06	-5.7	0	0
Brucella_1_69369_uff_E=43.04	-4.6	0	0
Brucella_1_70075_uff_E=3.11	-3.1	0	0
Brucella_1_70825_uff_E=149.61	-6.7	0	0
Brucella_1_70914_uff_E=80.80	-5.2	0	0
Brucella_1_72276_uff_E=230.94	-7.8	0	0
Brucella_1_72281_uff_E=283.48	-8.3	0	0
Brucella_1_72304_uff_E=313.22	-7.6	0	0
Brucella_1_72307_uff_E=773.35	-8.6	0	0
Brucella_1_72344_uff_E=703.11	-7.3	0	0
Brucella_1_73255_uff_E=1405.53	-7.2	0	0
Brucella_1_73399_uff_E=626.81	-7.5	0	0
Brucella_1_74840_uff_E=135.88	-6.6	0	0
Brucella_1_75024_uff_E=50.85	-4	0	0
Brucella_1_75142_uff_E=127.07	-5.8	0	0
Brucella_1_75552_uff_E=56.26	-3.8	0	0
Brucella_1_75699_uff_E=106.82	-6.1	0	0
Brucella_1_76720_uff_E=217.94	-5.5	0	0
Brucella_1_76918_uff_E=249.26	-5.8	0	0
Brucella_1_78160_uff_E=64.06	-3.1	0	0
Brucella_1_78439_uff_E=183.58	-3.7	0	0
Brucella_1_78790_uff_E=100.92	-5.8	0	0
Brucella_1_79014_uff_E=48.88	-3.6	0	0
Brucella_1_79025_uff_E=202.47	-5.3	0	0
Brucella_1_79029_uff_E=236.60	-5.4	0	0
Brucella_1_79035_uff_E=1568.10	-5.2	0	0
Brucella_1_79044_uff_E=1451.82	-6.5	0	0
Brucella_1_79045_uff_E=84.13	-2.7	0	0
Brucella_1_79706_uff_E=100.82	-5.4	0	0
Brucella_1_79828_uff_E=46.55	-2.5	0	0
Brucella_1_80018_uff_E=51.38	-4.9	0	0
Brucella_1_80208_uff_E=100.34	-6.2	0	0
Brucella_1_80792_uff_E=162.57	-6.1	0	0
Brucella_1_81117_uff_E=90.21	-6.1	0	0
Brucella_1_81151_uff_E=29.37	-3.5	0	0
Brucella_1_81722_uff_E=110.39	-6.3	0	0
Brucella_1_81836_uff_E=92.66	-6.7	0	0
Brucella_1_83693_uff_E=123.21	-4.9	0	0
Brucella_1_83810_uff_E=340.21	-5.2	0	0
Brucella_1_84695_uff_E=211.92	-5.3	0	0
Brucella_1_84989_uff_E=77.64	-4.7	0	0
Brucella_1_85567_uff_E=145.46	-5.6	0	0
Brucella_1_85568_uff_E=142.49	-5.7	0	0
Brucella_1_100579_uff_E=118.67	-3.3	0	0
Brucella_1_101744_uff_E=525.60	-8.1	0	0
Brucella_1_101746_uff_E=812.26	-8.5	0	0
Brucella_1_101749_uff_E=527.53	-7.7	0	0
Brucella_1_101798_uff_E=223.04	-5.2	0	0
Brucella_1_102846_uff_E=52.12	-4.7	0	0
Brucella_1_106757_uff_E=1489.34	-4.1	0	0
Brucella_1_107982_uff_E=184.98	-6.6	0	0
Brucella_1_108105_uff_E=1675.27	-6.4	0	0
Brucella_1_111037_uff_E=156.46	-6.2	0	0
Brucella_1_119838_uff_E=113.32	-4.9	0	0
Brucella_1_121719_uff_E=632.63	-5.3	0	0
Brucella_1_85800_uff_E=1487.63	-5.3	0	0
Brucella_1_86608_uff_E=692.63	-6.1	0	0
Brucella_1_86609_uff_E=1517.00	-6.6	0	0
Brucella_1_87310_uff_E=139.89	-4.9	0	0
Brucella_1_88302_uff_E=737.61	-5.3	0	0
Brucella_1_89488_uff_E=120.86	-5.9	0	0
Brucella_1_89755_uff_E=76.06	-5.8	0	0
Brucella_1_90638_uff_E=272.56	-4.8	0	0
Brucella_1_90785_uff_E=298.31	-7.5	0	0
Brucella_1_91104_uff_E=250.42	-6.3	0	0
Brucella_1_91457_uff_E=194.77	-7.1	0	0
Brucella_1_91471_uff_E=270.74	-6.9	0	0
Brucella_1_91552_uff_E=64.94	-4.7	0	0
Brucella_1_92138_uff_E=194.87	-6.7	0	0
Brucella_1_92231_uff_E=1727.92	-7.7	0	0
Brucella_1_92762_uff_E=239.22	-7.1	0	0
Brucella_1_92770_uff_E=269.53	-6.1	0	0
Brucella_1_92780_uff_E=122.60	-5.2	0	0
Brucella_1_92998_uff_E=1567.18	-5	0	0
Brucella_1_93081_uff_E=1562.49	-6.7	0	0
Brucella_1_93320_uff_E=65.64	-3.4	0	0
Brucella_1_94060_uff_E=92.28	-5.7	0	0
Brucella_1_94147_uff_E=1479.05	-6.4	0	0
Brucella_1_94154_uff_E=122.55	-5.3	0	0
Brucella_1_94176_uff_E=79.13	-4.7	0	0
Brucella_1_94266_uff_E=1497.23	-5.9	0	0
Brucella_1_94378_uff_E=138.15	-6.6	0	0
Brucella_1_94386_uff_E=43.03	-3.9	0	0
Brucella_1_95289_uff_E=330.05	-6.1	0	0
Brucella_1_95376_uff_E=111.48	-6	0	0
Brucella_1_95652_uff_E=177.11	-4	0	0
Brucella_1_95807_uff_E=494.58	-8.6	0	0
Brucella_1_97487_uff_E=417.10	-8	0	0
Brucella_1_97869_uff_E=77.33	-3.1	0	0
Brucella_1_98363_uff_E=584.75	-8.9	0	0
Brucella_1_98431_uff_E=173.62	-4.3	0	0
Brucella_1_98498_uff_E=84.24	-5.5	0	0
Brucella_1_99478_uff_E=47.70	-4.6	0	0
Brucella_1_122356_uff_E=54.56	-3.6	0	0
Brucella_1_122484_uff_E=153.79	-6.3	0	0
Brucella_1_123178_uff_E=0.04	-1.4	0	0
Brucella_1_123938_uff_E=121.54	-5.1	0	0
Brucella_1_124211_uff_E=633.15	-6.8	0	0
Brucella_1_126512_uff_E=100.82	-4.9	0	0
Brucella_1_133337_uff_E=128.87	-4.1	0	0
Brucella_1_135191_uff_E=154.55	-5	0	0
Brucella_1_137065_uff_E=194.23	-7.4	0	0
Brucella_1_140765_uff_E=115.72	-4	0	0
Brucella_1_145659_uff_E=682.57	-7.6	0	0
Brucella_1_145742_uff_E=182.22	-4.4	0	0
Brucella_1_145858_uff_E=178.56	-7.6	0	0
Brucella_1_149443_uff_E=500.69	-9.7	0	0
Brucella_1_150636_uff_E=87.28	-4.4	0	0
Brucella_1_150893_uff_E=844.23	-7.2	0	0
Brucella_1_152962_uff_E=793.20	-7.3	0	0
Brucella_1_159055_uff_E=400.52	-5.1	0	0
Brucella_1_159926_uff_E=180.59	-8	0	0
Brucella_1_160419_uff_E=47.70	-4.9	0	0
Brucella_1_160512_uff_E=137.89	-6.9	0	0
Brucella_1_160611_uff_E=84.99	-4.8	0	0
Brucella_1_160799_uff_E=213.66	-7.6	0	0
Brucella_1_160955_uff_E=43.28	-2.6	0	0
Brucella_1_162952_uff_E=142.58	-5.9	0	0
Brucella_1_163263_uff_E=417.19	-7.2	0	0
Brucella_1_164533_uff_E=27.58	-4.7	0	0
Brucella_1_164822_uff_E=80.31	-5.2	0	0
Brucella_1_165224_uff_E=80.11	-3.6	0	0
Brucella_1_166257_uff_E=126.64	-5	0	0
Brucella_1_168836_uff_E=153.25	-6.3	0	0
Brucella_1_170833_uff_E=75.78	-5.5	0	0
Brucella_1_171455_uff_E=193.03	-6.4	0	0
Brucella_1_175002_uff_E=366.67	-5.7	0	0
Brucella_1_175956_uff_E=57.69	-4.8	0	0
Brucella_1_176920_uff_E=318.45	-7.4	0	0
Brucella_1_176983_uff_E=152.34	-5.8	0	0
Brucella_1_177458_uff_E=226.64	-7.8	0	0
Brucella_1_182092_uff_E=135.75	-4	0	0
Brucella_1_182142_uff_E=248.24	-7.2	0	0
Brucella_1_185698_uff_E=191.82	-4.8	0	0
Brucella_1_185753_uff_E=316.71	-5.5	0	0
Brucella_1_186114_uff_E=235.97	-4.2	0	0
Brucella_1_188955_uff_E=883.89	-7.7	0	0
Brucella_1_189722_uff_E=63.78	-3.5	0	0
Brucella_1_190982_uff_E=789.33	-7.8	0	0
Brucella_1_193577_uff_E=105.30	-4.2	0	0
Brucella_1_222285_uff_E=98.08	-4.3	0	0
Brucella_1_222656_uff_E=49.29	-5.7	0	0
Brucella_1_226486_uff_E=131.20	-5.9	0	0
Brucella_1_227829_uff_E=314.72	-6.9	0	0
Brucella_1_237332_uff_E=252.62	-4.8	0	0
Brucella_1_238797_uff_E=335.90	-7.2	0	0
Brucella_1_261491_uff_E=1402.78	-5.3	0	0
Brucella_1_261859_uff_E=636.42	-6.9	0	0
Brucella_1_271606_uff_E=2103.44	-6.9	0	0
Brucella_1_280564_uff_E=437.35	-6.4	0	0
Brucella_1_313486_uff_E=939.44	-4	0	0
Brucella_1_321919_uff_E=512.46	-7.8	0	0
Brucella_1_329983_uff_E=295.73	-6.2	0	0
Brucella_1_334704_uff_E=314.79	-7.7	0	0
Brucella_1_339219_uff_E=577.94	-5.7	0	0
Brucella_1_342518_uff_E=141.92	-6	0	0
Brucella_1_345512_uff_E=508.60	-7.9	0	0
Brucella_1_351795_uff_E=459.66	-6.1	0	0
Brucella_1_377405_uff_E=523.41	-8	0	0
Brucella_1_386331_uff_E=862.77	-7.5	0	0
Brucella_1_399203_uff_E=2158.09	-7.2	0	0
Brucella_1_399204_uff_E=2082.96	-8.1	0	0
Brucella_1_407581_uff_E=673.00	-8.2	0	0
Brucella_1_439162_uff_E=405.99	-4.4	0	0
Brucella_1_439174_uff_E=187.28	-5.6	0	0
Brucella_1_439195_uff_E=156.51	-4.8	0	0
Brucella_1_439213_uff_E=181.83	-4.9	0	0
Brucella_1_439231_uff_E=27.39	-3.7	0	0
Brucella_1_439255_uff_E=123.96	-4.3	0	0
Brucella_1_439353_uff_E=190.36	-5.3	0	0
Brucella_1_439357_uff_E=197.98	-5.1	0	0
Brucella_1_439378_uff_E=103.52	-4.8	0	0
Brucella_1_439514_uff_E=407.16	-8.4	0	0
Brucella_1_439533_uff_E=241.36	-8.2	0	0
Brucella_1_439554_uff_E=183.64	-5.1	0	0
Brucella_1_439680_uff_E=195.52	-5	0	0
Brucella_1_439709_uff_E=315.84	-5.4	0	0
Brucella_1_439766_uff_E=60.51	-4.8	0	0
Brucella_1_439774_uff_E=136.64	-5.7	0	0
Brucella_1_439906_uff_E=370.12	-5.1	0	0
Brucella_1_440769_uff_E=73.07	-4.7	0	0
Brucella_1_440914_uff_E=689.22	-7.4	0	0
Brucella_1_440917_uff_E=101.92	-5.9	0	0
Brucella_1_441005_uff_E=241.83	-7.4	0	0
Brucella_1_441245_uff_E=1565.93	-5.6	0	0
Brucella_1_441592_uff_E=2201.26	-7.7	0	0
Brucella_1_442355_uff_E=770.52	-6.7	0	0
Brucella_1_442409_uff_E=770.21	-6.8	0	0
Brucella_1_442501_uff_E=147.23	-6	0	0
Brucella_1_442793_uff_E=166.37	-6.1	0	0
Brucella_1_442849_uff_E=295.88	-6.6	0	0
Brucella_1_443156_uff_E=1486.81	-6.1	0	0
Brucella_1_443158_uff_E=118.52	-5	0	0
Brucella_1_443448_uff_E=612.35	-7.4	0	0
Brucella_1_227829_uff_E=314.72	-6.9	0	0
Brucella_1_237332_uff_E=252.62	-4.8	0	0
Brucella_1_238797_uff_E=335.90	-6.2	0	0
Brucella_1_261491_uff_E=1402.78	-5.3	0	0
Brucella_1_261859_uff_E=636.42	-6.8	0	0
Brucella_1_271606_uff_E=2103.44	-7.5	0	0
Brucella_1_280564_uff_E=437.35	-6.7	0	0
Brucella_1_313486_uff_E=939.44	-4	0	0
Brucella_1_321919_uff_E=512.46	-7.8	0	0
Brucella_1_329983_uff_E=295.73	-6.2	0	0
Brucella_1_334704_uff_E=314.79	-7.7	0	0
Brucella_1_339219_uff_E=577.94	-5.7	0	0
Brucella_1_342518_uff_E=141.92	-5.8	0	0
Brucella_1_345512_uff_E=508.60	-8.5	0	0
Brucella_1_351795_uff_E=459.66	-6.1	0	0
Brucella_1_377405_uff_E=523.41	-8	0	0
Brucella_1_386331_uff_E=862.77	-7.5	0	0
Brucella_1_399203_uff_E=2158.09	-7.2	0	0
Brucella_1_399204_uff_E=2082.96	-8.1	0	0
Brucella_1_407581_uff_E=673.00	-8.3	0	0
Brucella_1_439162_uff_E=405.99	-4.5	0	0
Brucella_1_439174_uff_E=187.28	-5.6	0	0
Brucella_1_439195_uff_E=156.51	-4.8	0	0
Brucella_1_439213_uff_E=181.83	-5.2	0	0
Brucella_1_439231_uff_E=27.39	-3.7	0	0
Brucella_1_439255_uff_E=123.96	-4.9	0	0
Brucella_1_439353_uff_E=190.36	-5.3	0	0
Brucella_1_439357_uff_E=197.98	-5	0	0
Brucella_1_439378_uff_E=103.52	-4.8	0	0
Brucella_1_439514_uff_E=407.16	-7.7	0	0
Brucella_1_439533_uff_E=241.36	-8.1	0	0
Brucella_1_439554_uff_E=183.64	-5.1	0	0
Brucella_1_439680_uff_E=195.52	-5	0	0
Brucella_1_439709_uff_E=315.84	-5.4	0	0
Brucella_1_439766_uff_E=60.51	-5.7	0	0
Brucella_1_439774_uff_E=136.64	-5.6	0	0
Brucella_1_439906_uff_E=370.12	-5.1	0	0
Brucella_1_440769_uff_E=73.07	-4.1	0	0
Brucella_1_440914_uff_E=689.22	-7.4	0	0
Brucella_1_440917_uff_E=101.92	-5.9	0	0
Brucella_1_441005_uff_E=241.83	-7.4	0	0
Brucella_1_441245_uff_E=1565.93	-5.7	0	0
Brucella_1_441592_uff_E=2201.26	-7.7	0	0
Brucella_1_442355_uff_E=770.52	-6.7	0	0
Brucella_1_442409_uff_E=770.21	-6.8	0	0
Brucella_1_442501_uff_E=147.23	-6	0	0
Brucella_1_442793_uff_E=166.37	-6.2	0	0
Brucella_1_442849_uff_E=295.88	-6.6	0	0
Brucella_1_443156_uff_E=1486.81	-6.1	0	0
Brucella_1_443158_uff_E=118.52	-5.2	0	0
Brucella_1_443448_uff_E=612.35	-7.2	0	0
Brucella_1_443450_uff_E=666.25	-7.3	0	0
Brucella_1_443669_uff_E=632.19	-8	0	0
Brucella_1_444212_uff_E=83.31	-4.9	0	0
Brucella_1_444266_uff_E=195.86	-5.1	0	0
Brucella_1_444305_uff_E=68.76	-5.6	0	0
Brucella_1_444539_uff_E=86.61	-6.4	0	0
Brucella_1_444863_uff_E=175.68	-5.1	0	0
Brucella_1_444972_uff_E=195.86	-4.1	0	0
Brucella_1_445070_uff_E=148.85	-6.1	0	0
Brucella_1_445154_uff_E=172.22	-7.4	0	0
Brucella_1_445858_uff_E=177.42	-6.2	0	0
Brucella_1_449290_uff_E=1565.93	-5.6	0	0
Brucella_1_451991_uff_E=218.82	-4.5	0	0
Brucella_1_467129_uff_E=864.42	-8.8	0	0
Brucella_1_477649_uff_E=150.96	-6	0	0
Brucella_1_513628_uff_E=216.34	-7.2	0	0
Brucella_1_517653_uff_E=20.39	-5	0	0
Brucella_1_519129_uff_E=31.58	-4.8	0	0
Brucella_1_519642_uff_E=228.02	-4.2	0	0
Brucella_1_519845_uff_E=60.40	-4.6	0	0
Brucella_1_520680_uff_E=70.78	-6.9	0	0
Brucella_1_520895_uff_E=131.24	-4.1	0	0
Brucella_1_520984_uff_E=1475.56	-5.6	0	0
Brucella_1_521238_uff_E=65.78	-5	0	0
Brucella_1_521242_uff_E=1586.27	-6.8	0	0
Brucella_1_521320_uff_E=38.59	-4.6	0	0
Brucella_1_521380_uff_E=241.81	-6.5	0	0
Brucella_1_521710_uff_E=545.08	-6	0	0
Brucella_1_521978_uff_E=265.69	-4.9	0	0
Brucella_1_522218_uff_E=138.15	-6.4	0	0
Brucella_1_522514_uff_E=156.33	-4.6	0	0
Brucella_1_523035_uff_E=297.39	-5	0	0
Brucella_1_524129_uff_E=1738.75	-7.1	0	0
Brucella_1_525328_uff_E=129.75	-4.1	0	0
Brucella_1_527418_uff_E=740.60	-6.2	0	0
Brucella_1_530403_uff_E=1584.14	-4.7	0	0
Brucella_1_530422_uff_E=1456.03	-6.3	0	0
Brucella_1_530426_uff_E=1658.89	-7	0	0
Brucella_1_533486_uff_E=32.74	-4	0	0
Brucella_1_534526_uff_E=57.07	-3.3	0	0
Brucella_1_536377_uff_E=124.62	-4.9	0	0
Brucella_1_536745_uff_E=308.20	-5.7	0	0
Brucella_1_538757_uff_E=182.10	-5	0	0
Brucella_1_543232_uff_E=42.64	-5.3	0	0
Brucella_1_543468_uff_E=51.05	-5.1	0	0
Brucella_1_543743_uff_E=201.48	-3.5	0	0
Brucella_1_544246_uff_E=535.22	-5.3	0	0
Brucella_1_545125_uff_E=103.63	-5.4	0	0
Brucella_1_545775_uff_E=65.33	-4.4	0	0
Brucella_1_548229_uff_E=1618.11	-4.7	0	0
Brucella_1_1266063_uff_E=598.42	-9	0	0
Brucella_1_1548943_uff_E=156.51	-6.7	0	0
Brucella_1_1549018_uff_E=229.74	-5.9	0	0
Brucella_1_1549025_uff_E=123.35	-5.9	0	0
Brucella_1_1549026_uff_E=114.84	-5.6	0	0
Brucella_1_1549041_uff_E=231.50	-5.9	0	0
Brucella_1_549489_uff_E=377.88	-6.4	0	0
Brucella_1_550559_uff_E=355.14	-7.7	0	0
Brucella_1_552031_uff_E=61.95	-4.4	0	0
Brucella_1_552199_uff_E=97.49	-4.7	0	0
Brucella_1_556449_uff_E=1660.27	-5.3	0	0
Brucella_1_558173_uff_E=212.14	-6.9	0	0
Brucella_1_558410_uff_E=253.12	-5.4	0	0
Brucella_1_558928_uff_E=1099.46	-4.4	0	0
Brucella_1_560725_uff_E=384.65	-6	0	0
Brucella_1_561870_uff_E=1400.20	-5.8	0	0
Brucella_1_561878_uff_E=113.91	-5.6	0	0
Brucella_1_562003_uff_E=308.37	-7.4	0	0
Brucella_1_562666_uff_E=251.20	-5.2	0	0
Brucella_1_572949_uff_E=155.40	-5.4	0	0
Brucella_1_573221_uff_E=82.37	-5.8	0	0
Brucella_1_581839_uff_E=251.91	-4.1	0	0
Brucella_1_585963_uff_E=110.14	-5.6	0	0
Brucella_1_586292_uff_E=210.67	-6.3	0	0
Brucella_1_605654_uff_E=259.04	-7.2	0	0
Brucella_1_618291_uff_E=493.82	-7.5	0	0
Brucella_1_620859_uff_E=544.12	-7.6	0	0
Brucella_1_637090_uff_E=16.85	-4.2	0	0
Brucella_1_637511_uff_E=76.45	-5.8	0	0
Brucella_1_637520_uff_E=96.54	-5.8	0	0
Brucella_1_637531_uff_E=470.49	-5.8	0	0
Brucella_1_637540_uff_E=98.26	-6.5	0	0
Brucella_1_637542_uff_E=400.15	-6.5	0	0
Brucella_1_637563_uff_E=99.86	-5.8	0	0
Brucella_1_637566_uff_E=110.10	-5.5	0	0
Brucella_1_637758_uff_E=98.02	-5.9	0	0
Brucella_1_637775_uff_E=206.17	-6.1	0	0
Brucella_1_637776_uff_E=187.62	-6	0	0
Brucella_1_637866_uff_E=368.93	-5.3	0	0
Brucella_1_638011_uff_E=72.63	-5.6	0	0
Brucella_1_638014_uff_E=245.28	-6.1	0	0
Brucella_1_638766_uff_E=639.14	-6.3	0	0
Brucella_1_641294_uff_E=97.53	-5.8	0	0
Brucella_1_643820_uff_E=110.97	-5.4	0	0
Brucella_1_643941_uff_E=77.33	-4.4	0	0
Brucella_1_644020_uff_E=218.09	-6.7	0	0
Brucella_1_667639_uff_E=172.66	-7.9	0	0
Brucella_1_689043_uff_E=98.60	-6.5	0	0
Brucella_1_853433_uff_E=170.74	-5.6	0	0
Brucella_1_1549107_uff_E=162.76	-6.1	0	0
Brucella_1_1549992_uff_E=219.43	-7.1	0	0
Brucella_1_1550890_uff_E=176.17	-8.4	0	0
Brucella_1_1551246_uff_E=98.72	-4.4	0	0
Brucella_1_1616126_uff_E=205.60	-7.1	0	0
Brucella_1_1742210_uff_E=2180.22	-6.2	0	0
Brucella_1_2724161_uff_E=155.64	-6	0	0
Brucella_1_2725098_uff_E=157.17	-6.4	0	0
Brucella_1_2733223_uff_E=184.23	-3.5	0	0
Brucella_1_3033866_uff_E=215.11	-7.2	0	0
Brucella_1_3034034_uff_E=545.44	-7.8	0	0
Brucella_1_3084296_uff_E=374.71	-6.3	0	0
Brucella_1_3084331_uff_E=212.79	-7.5	0	0
Brucella_1_3084605_uff_E=709.20	-7.2	0	0
Brucella_1_3490527_uff_E=156.73	-3.9	0	0
Brucella_1_3604942_uff_E=309.23	-7.1	0	0
Brucella_1_3613389_uff_E=74.13	-6.1	0	0
Brucella_1_3707990_uff_E=380.30	-4.3	0	0
Brucella_1_4518073_uff_E=541.07	-8.7	0	0
Brucella_1_4524302_uff_E=124.99	-3.7	0	0
Brucella_1_4575862_uff_E=468.10	-7.5	0	0
Brucella_1_4587174_uff_E=457.75	-8.2	0	0
Brucella_1_4937432_uff_E=640.15	-8.4	0	0
Brucella_1_5218734_uff_E=623.88	-7.8	0	0
Brucella_1_5224206_uff_E=132.57	-5	0	0
Brucella_1_5280343_uff_E=380.43	-8.2	0	0
Brucella_1_5280373_uff_E=372.64	-7.6	0	0
Brucella_1_5280443_uff_E=233.26	-8.4	0	0
Brucella_1_5280445_uff_E=242.10	-8.1	0	0
Brucella_1_5280457_uff_E=168.21	-7.6	0	0
Brucella_1_5280460_uff_E=186.56	-6.6	0	0
Brucella_1_5280481_uff_E=782.59	-7.7	0	0
Brucella_1_5280537_uff_E=295.25	-7.7	0	0
Brucella_1_5280559_uff_E=167.95	-6.4	0	0
Brucella_1_5280640_uff_E=221.06	-5.1	0	0
Brucella_1_5280666_uff_E=324.01	-8.2	0	0
Brucella_1_5280863_uff_E=362.50	-7.8	0	0
Brucella_1_5280961_uff_E=356.74	-7.5	0	0
Brucella_1_5281167_uff_E=54.03	-4.4	0	0
Brucella_1_5281168_uff_E=15.03	-4.6	0	0
Brucella_1_5281222_uff_E=296.53	-7.5	0	0
Brucella_1_5281515_uff_E=740.89	-6.4	0	0
Brucella_1_5281519_uff_E=318.41	-6.6	0	0
Brucella_1_5281520_uff_E=195.77	-6.5	0	0
Brucella_1_5281654_uff_E=450.92	-8	0	0
Brucella_1_5281691_uff_E=11350.94	-8.2	0	0
Brucella_1_5281692_uff_E=353.55	-8.4	0	0
Brucella_1_5281794_uff_E=155.38	-6.6	0	0
Brucella_1_5281855_uff_E=227.58	-8.1	0	0
Brucella_1_5281860_uff_E=383.29	-7.3	0	0
Brucella_1_5281985_uff_E=830.55	-7.9	0	0
Brucella_1_5282108_uff_E=142.14	-5.7	0	0
Brucella_1_5282109_uff_E=149.14	-5.5	0	0
Brucella_1_5282110_uff_E=95.07	-6	0	0
Brucella_1_5283028_uff_E=53.14	-5	0	0
Brucella_1_5283324_uff_E=23.87	-4.8	0	0
Brucella_1_5283335_uff_E=24.66	-5	0	0
Brucella_1_5283361_uff_E=38.25	-5.5	0	0
Brucella_1_5284507_uff_E=158.07	-6.4	0	0
Brucella_1_5288798_uff_E=90.47	-5.4	0	0
Brucella_1_5315347_uff_E=1569.70	-6.1	0	0
Brucella_1_5315469_uff_E=160.58	-6.9	0	0
Brucella_1_5315606_uff_E=153.13	-7	0	0
Brucella_1_5317570_uff_E=260.17	-6.6	0	0
Brucella_1_5317844_uff_E=261.31	-6.8	0	0
Brucella_1_5318042_uff_E=33.39	-4.5	0	0
Brucella_1_5318650_uff_E=258.19	-7.3	0	0
Brucella_1_5318734_uff_E=248.52	-7.2	0	0
Brucella_1_5320128_uff_E=171.42	-5.8	0	0
Brucella_1_5320250_uff_E=107.47	-5.7	0	0
Brucella_1_5320351_uff_E=780.08	-7.5	0	0
Brucella_1_5320946_uff_E=379.09	-8.4	0	0
Brucella_1_5320954_uff_E=261.12	-7.5	0	0
Brucella_1_5323650_uff_E=32.42	-4.9	0	0
Brucella_1_5325830_uff_E=155.64	-6	0	0
Brucella_1_5352005_uff_E=623.15	-7.6	0	0
Brucella_1_5352834_uff_E=70.93	-5.2	0	0
Brucella_1_5352876_uff_E=51.11	-4.8	0	0
Brucella_1_5354499_uff_E=737.77	-6.3	0	0
Brucella_1_5354833_uff_E=32.45	-5.3	0	0
Brucella_1_5355856_uff_E=140.65	-6.1	0	0
Brucella_1_5357283_uff_E=187.18	-6	0	0
Brucella_1_5362616_uff_E=26.20	-5	0	0
Brucella_1_5362787_uff_E=102.68	-5.2	0	0
Brucella_1_5363099_uff_E=1670.98	-6.5	0	0
Brucella_1_5364532_uff_E=37.98	-4.4	0	0
Brucella_1_5364643_uff_E=105.16	-5.2	0	0
Brucella_1_5364920_uff_E=52.42	-3.9	0	0
Brucella_1_5365589_uff_E=54.97	-4.5	0	0
Brucella_1_5365639_uff_E=99.77	-5.8	0	0
Brucella_1_5365792_uff_E=13.63	-3.9	0	0
Brucella_1_5365982_uff_E=111.53	-5.9	0	0
Brucella_1_5366074_uff_E=316.51	-6.3	0	0
Brucella_1_5367454_uff_E=84.33	-4.9	0	0
Brucella_1_5368821_uff_E=98.04	-5.6	0	0
Brucella_1_5369743_uff_E=137.19	-6.6	0	0
Brucella_1_5458519_uff_E=678.77	-8.2	0	0
Brucella_1_5459783_uff_E=657.56	-7.3	0	0
Brucella_1_5459996_uff_E=25.31	-4.5	0	0
Brucella_1_5460028_uff_E=806.83	-7.6	0	0
Brucella_1_5460232_uff_E=32.25	-4	0	0
Brucella_1_5460291_uff_E=107.93	-4.5	0	0
Brucella_1_5460294_uff_E=72.91	-4.3	0	0
Brucella_1_5460372_uff_E=758.39	-7.4	0	0
Brucella_1_5460407_uff_E=82.30	-4.7	0	0
Brucella_1_5460541_uff_E=34.38	-4.4	0	0
Brucella_1_5460657_uff_E=709.10	-7.3	0	0
Brucella_1_5484352_uff_E=61.06	-4.3	0	0
Brucella_1_6321405_uff_E=473.04	-5.2	0	0
Brucella_1_6368126_uff_E=80.38	-5.1	0	0
Brucella_1_6420230_uff_E=593.68	-6.4	0	0
Brucella_1_6427070_uff_E=543.11	-6.7	0	0
Brucella_1_6427091_uff_E=149.30	-7.4	0	0
Brucella_1_6427108_uff_E=443.58	-5.7	0	0
Brucella_1_6427110_uff_E=78.30	-5.5	0	0
Brucella_1_5368821_uff_E=98.04	-5.7	0	0
Brucella_1_5369743_uff_E=137.19	-6.6	0	0
Brucella_1_5458519_uff_E=678.77	-8.2	0	0
Brucella_1_5459783_uff_E=657.56	-7.3	0	0
Brucella_1_5459996_uff_E=25.31	-4.5	0	0
Brucella_1_5460028_uff_E=806.83	-7.6	0	0
Brucella_1_5460232_uff_E=32.25	-3.8	0	0
Brucella_1_5460291_uff_E=107.93	-4.2	0	0
Brucella_1_5460294_uff_E=72.91	-4.5	0	0
Brucella_1_5460372_uff_E=758.39	-7.7	0	0
Brucella_1_5460407_uff_E=82.30	-4.7	0	0
Brucella_1_5460541_uff_E=34.38	-4.3	0	0
Brucella_1_5460657_uff_E=709.10	-7.3	0	0
Brucella_1_5484352_uff_E=61.06	-5	0	0
Brucella_1_6321405_uff_E=473.04	-5.2	0	0
Brucella_1_6368126_uff_E=80.38	-5	0	0
Brucella_1_6420230_uff_E=593.68	-5.9	0	0
Brucella_1_6427070_uff_E=543.11	-6.6	0	0
Brucella_1_6427091_uff_E=149.30	-7.4	0	0
Brucella_1_6427108_uff_E=443.58	-5.7	0	0
Brucella_1_6427110_uff_E=78.30	-5.4	0	0
Brucella_1_6427476_uff_E=648.48	-5.7	0	0
Brucella_1_6428444_uff_E=1516.10	-6.3	0	0
Brucella_1_6428461_uff_E=114.77	-6.9	0	0
Brucella_1_6428782_uff_E=23.41	-4.7	0	0
Brucella_1_6428833_uff_E=86.43	-4.8	0	0
Brucella_1_6429208_uff_E=148.42	-5.5	0	0
Brucella_1_6429302_uff_E=713.72	-6.6	0	0
Brucella_1_6430754_uff_E=351.19	-7.1	0	0
Brucella_1_6431196_uff_E=160.55	-7.2	0	0
Brucella_1_6431302_uff_E=225.10	-7.2	0	0
Brucella_1_6432005_uff_E=264.33	-6.8	0	0
Brucella_1_6432176_uff_E=1607.41	-6.3	0	0
Brucella_1_6432384_uff_E=325.61	-7.7	0	0
Brucella_1_6432404_uff_E=194.04	-7.4	0	0
Brucella_1_6432447_uff_E=707.74	-6	0	0
Brucella_1_6432468_uff_E=108.79	-5.5	0	0
Brucella_1_6432469_uff_E=79.98	-5.8	0	0
Brucella_1_6432474_uff_E=225.49	-5.5	0	0
Brucella_1_6434541_uff_E=91.49	-5.5	0	0
Brucella_1_6436016_uff_E=539.50	-7.6	0	0
Brucella_1_6436348_uff_E=402.80	-6.5	0	0
Brucella_1_6440527_uff_E=267.64	-6.6	0	0
Brucella_1_6440659_uff_E=342.94	-6.9	0	0
Brucella_1_6442566_uff_E=165.22	-6.6	0	0
Brucella_1_6452077_uff_E=191.51	-7	0	0
Brucella_1_6481826_uff_E=214.98	-5.6	0	0
Brucella_1_6506548_uff_E=544.11	-7	0	0
Brucella_1_6602431_uff_E=114.17	-4.8	0	0
Brucella_1_10085008_uff_E=401.47	-9.2	0	0
Brucella_1_101053025_uff_E=705.78	-7.5	0	0
Brucella_1_101286255_uff_E=588.66	-7.4	0	0
Brucella_1_101366731_uff_E=616.00	-8	0	0
Brucella_1_101406945_uff_E=128.67	-4.7	0	0
Brucella_1_101629835_uff_E=1446.46	-6.2	0	0
Brucella_1_101856126_uff_E=565.55	-8.6	0	0
Brucella_1_102029208_uff_E=141.98	-4.5	0	0
Brucella_1_10665878_uff_E=708.16	-6.8	0	0
Brucella_1_10704181_uff_E=1678.38	-6.3	0	0
Brucella_1_10796774_uff_E=70.67	-4.6	0	0
Brucella_1_10798255_uff_E=235.81	-7.4	0	0
Brucella_1_108343_uff_E=76.83	-4.8	0	0
Brucella_1_10878761_uff_E=390.29	-6.6	0	0
Brucella_1_10913856_uff_E=284.39	-7.1	0	0
Brucella_1_10975657_uff_E=170.09	-4.9	0	0
Brucella_1_11035677_uff_E=291.02	-7	0	0
Brucella_1_11095734_uff_E=1698.37	-7.8	0	0
Brucella_1_11117614_uff_E=273.46	-6.3	0	0
Brucella_1_11276107_uff_E=1592.74	-6.6	0	0
Brucella_1_11320990_uff_E=91.23	-5.3	0	0
Brucella_1_11694472_uff_E=611.06	-6.5	0	0
Brucella_1_11768666_uff_E=1615.23	-5.5	0	0
Brucella_1_11770062_uff_E=228.44	-7.3	0	0
Brucella_1_11858788_uff_E=1760.88	-6.7	0	0
Brucella_1_11990360_uff_E=218.74	-6.9	0	0
Brucella_1_11996452_uff_E=1793.62	-7.2	0	0
Brucella_1_12027_uff_E=50.84	-5	0	0
Brucella_1_12044565_uff_E=77.17	-3.4	0	0
Brucella_1_12085522_uff_E=698.43	-7.6	0	0
Brucella_1_121216071_uff_E=146.13	-5.2	0	0
Brucella_1_12233170_uff_E=140.84	-5.8	0	0
Brucella_1_12258762_uff_E=83.17	-5.1	0	0
Brucella_1_12302243_uff_E=188.55	-7.7	0	0
Brucella_1_12302439_uff_E=1556.99	-5.7	0	0
Brucella_1_12304979_uff_E=1872.04	-6.8	0	0
Brucella_1_12306046_uff_E=215.97	-6.9	0	0
Brucella_1_12306047_uff_E=224.98	-6.8	0	0
Brucella_1_12306048_uff_E=238.39	-7.6	0	0
Brucella_1_12306052_uff_E=215.97	-7.2	0	0
Brucella_1_12306753_uff_E=236.16	-5.1	0	0
Brucella_1_12313020_uff_E=173.65	-7.3	0	0
Brucella_1_12313993_uff_E=504.96	-6.6	0	0
Brucella_1_12315151_uff_E=1462.27	-6	0	0
Brucella_1_12444322_uff_E=1384.84	-6.3	0	0
Brucella_1_129720141_uff_E=163.37	-6.3	0	0
Brucella_1_5460232_uff_E=32.25	-3.8	0	0
Brucella_1_5460291_uff_E=107.93	-4.5	0	0
Brucella_1_5460294_uff_E=72.91	-4.4	0	0
Brucella_1_5460372_uff_E=758.39	-7.7	0	0
Brucella_1_5460407_uff_E=82.30	-4.7	0	0
Brucella_1_5460541_uff_E=34.38	-4.4	0	0
Brucella_1_5460657_uff_E=709.10	-7.4	0	0
Brucella_1_54670067_uff_E=200.65	-5.1	0	0
Brucella_1_54675830_uff_E=60.30	-5.8	0	0
Brucella_1_54675871_uff_E=110.00	-5.8	0	0
Brucella_1_5484352_uff_E=61.06	-4.5	0	0
Brucella_1_578197_uff_E=173.63	-5.8	0	0
Brucella_1_58219327_uff_E=55.01	-4.6	0	0
Brucella_1_6321405_uff_E=473.04	-5.2	0	0
Brucella_1_6368126_uff_E=80.38	-5.1	0	0
Brucella_1_637796_uff_E=245.72	-6.3	0	0
Brucella_1_6420230_uff_E=593.68	-5.6	0	0
Brucella_1_6427070_uff_E=543.11	-6.6	0	0
Brucella_1_6427091_uff_E=149.30	-7.4	0	0
Brucella_1_6427108_uff_E=443.58	-5.7	0	0
Brucella_1_6427110_uff_E=78.30	-5.5	0	0
Brucella_1_5460232_uff_E=32.25	-4.5	0	0
Brucella_1_5460291_uff_E=107.93	-4.8	0	0
Brucella_1_5460294_uff_E=72.91	-4.3	0	0
Brucella_1_5460372_uff_E=758.39	-7.7	0	0
Brucella_1_5460407_uff_E=82.30	-4.7	0	0
Brucella_1_5460541_uff_E=34.38	-4.3	0	0
Brucella_1_5460657_uff_E=709.10	-7.4	0	0
Brucella_1_54670067_uff_E=200.65	-5	0	0
Brucella_1_54675830_uff_E=60.30	-5.6	0	0
Brucella_1_54675871_uff_E=110.00	-6.4	0	0
Brucella_1_5484352_uff_E=61.06	-4.5	0	0
Brucella_1_578197_uff_E=173.63	-5.7	0	0
Brucella_1_58219327_uff_E=55.01	-4.6	0	0
Brucella_1_6321405_uff_E=473.04	-5.2	0	0
Brucella_1_6368126_uff_E=80.38	-5	0	0
Brucella_1_637796_uff_E=245.72	-6.3	0	0
Brucella_1_6420230_uff_E=593.68	-5.7	0	0
Brucella_1_6427070_uff_E=543.11	-6.6	0	0
Brucella_1_6427091_uff_E=149.30	-7.4	0	0
Brucella_1_6427108_uff_E=443.58	-5.7	0	0
Brucella_1_6427110_uff_E=78.30	-5.5	0	0
Brucella_1_5460232_uff_E=32.25	-3.8	0	0
Brucella_1_5460291_uff_E=107.93	-4.2	0	0
Brucella_1_5460294_uff_E=72.91	-4.4	0	0
Brucella_1_5460372_uff_E=758.39	-7.7	0	0
Brucella_1_5460407_uff_E=82.30	-4.7	0	0
Brucella_1_5460541_uff_E=34.38	-4.3	0	0
Brucella_1_5460657_uff_E=709.10	-7.3	0	0
Brucella_1_54670067_uff_E=200.65	-5.2	0	0
Brucella_1_54675830_uff_E=60.30	-5.8	0	0
Brucella_1_54675871_uff_E=110.00	-6.4	0	0
Brucella_1_5484352_uff_E=61.06	-4.5	0	0
Brucella_1_578197_uff_E=173.63	-5.9	0	0
Brucella_1_58219327_uff_E=55.01	-4.7	0	0
Brucella_1_6321405_uff_E=473.04	-5.2	0	0
Brucella_1_6368126_uff_E=80.38	-5.3	0	0
Brucella_1_637796_uff_E=245.72	-6.3	0	0
Brucella_1_6420230_uff_E=593.68	-6.7	0	0
Brucella_1_6427070_uff_E=543.11	-6.6	0	0
Brucella_1_6427091_uff_E=149.30	-7.4	0	0
Brucella_1_6427108_uff_E=443.58	-5.7	0	0
Brucella_1_6427110_uff_E=78.30	-5.8	0	0
Brucella_1_5460232_uff_E=32.25	-4.5	0	0
Brucella_1_5460291_uff_E=107.93	-4.8	0	0
Brucella_1_5460294_uff_E=72.91	-4.3	0	0
Brucella_1_5460372_uff_E=758.39	-7.6	0	0
Brucella_1_5460407_uff_E=82.30	-4.7	0	0
Brucella_1_5460541_uff_E=34.38	-4.3	0	0
Brucella_1_5460657_uff_E=709.10	-6.8	0	0
Brucella_1_54670067_uff_E=200.65	-5.1	0	0
Brucella_1_54675830_uff_E=60.30	-5.8	0	0
Brucella_1_54675871_uff_E=110.00	-6.4	0	0
Brucella_1_5484352_uff_E=61.06	-4.4	0	0
Brucella_1_578197_uff_E=173.63	-5.8	0	0
Brucella_1_58219327_uff_E=55.01	-4.7	0	0
Brucella_1_6321405_uff_E=473.04	-5.2	0	0
Brucella_1_6368126_uff_E=80.38	-5.3	0	0
Brucella_1_637796_uff_E=245.72	-6.3	0	0
Brucella_1_6420230_uff_E=593.68	-6.4	0	0
Brucella_1_6427070_uff_E=543.11	-6.3	0	0
Brucella_1_6427091_uff_E=149.30	-7.4	0	0
Brucella_1_6427108_uff_E=443.58	-5.7	0	0
Brucella_1_6427110_uff_E=78.30	-5.4	0	0
Brucella_1_6427476_uff_E=648.48	-5.7	0	0
Brucella_1_6428444_uff_E=1516.10	-6	0	0
Brucella_1_6428461_uff_E=114.77	-7	0	0
Brucella_1_6428782_uff_E=23.41	-4.7	0	0
Brucella_1_6428833_uff_E=86.43	-4.9	0	0
Brucella_1_6429208_uff_E=148.42	-5.9	0	0
Brucella_1_6429302_uff_E=713.72	-6.6	0	0
Brucella_1_6430754_uff_E=351.19	-7.1	0	0
Brucella_1_6431196_uff_E=160.55	-7.2	0	0
Brucella_1_6431302_uff_E=225.10	-7.2	0	0
Brucella_1_6432005_uff_E=264.33	-6.7	0	0
Brucella_1_6432176_uff_E=1607.41	-6.3	0	0
Brucella_1_6432384_uff_E=325.61	-7.7	0	0
Brucella_1_6432404_uff_E=194.04	-7.4	0	0
Brucella_1_6432447_uff_E=707.74	-6.7	0	0
Brucella_1_6432468_uff_E=108.79	-5.8	0	0
Brucella_1_6432469_uff_E=79.98	-5.8	0	0
Brucella_1_6432474_uff_E=225.49	-5.5	0	0
Brucella_1_6434541_uff_E=91.49	-5.5	0	0
Brucella_1_6436016_uff_E=539.50	-7.4	0	0
Brucella_1_6436348_uff_E=402.80	-6.5	0	0
Brucella_1_6440527_uff_E=267.64	-6.6	0	0
Brucella_1_6440659_uff_E=342.94	-7.3	0	0
Brucella_1_6442566_uff_E=165.22	-6.4	0	0
Brucella_1_6452077_uff_E=191.51	-7.1	0	0
Brucella_1_6481826_uff_E=214.98	-5.5	0	0
Brucella_1_6506548_uff_E=544.11	-7	0	0
Brucella_1_6602431_uff_E=114.17	-4.9	0	0
Brucella_1_67097333_uff_E=145.15	-5.6	0	0
Brucella_1_6857559_uff_E=1639.07	-5.6	0	0
Brucella_1_6857598_uff_E=103.94	-4.1	0	0
Brucella_1_71315513_uff_E=171.21	-5.3	0	0
Brucella_1_76373091_uff_E=171.75	-6.1	0	0
Brucella_1_7707_uff_E=84.74	-5.8	0	0
Brucella_1_77520393_uff_E=295.29	-8.1	0	0
Brucella_1_85910272_uff_E=809.18	-6.3	0	0
Brucella_1_87674599_uff_E=198.51	-8	0	0
Brucella_1_9053573_uff_E=249.66	-7.1	0	0
Brucella_1_90657185_uff_E=93.41	-4.2	0	0
Brucella_1_9097755_uff_E=798.91	-6.6	0	0
Brucella_1_91006762_uff_E=313.64	-5.2	0	0
Brucella_1_91691738_uff_E=120.70	-6.4	0	0
Brucella_1_91700388_uff_E=283.86	-7.7	0	0
Brucella_1_91704770_uff_E=804.89	-7	0	0
Brucella_1_91727714_uff_E=291.32	-8	0	0
Brucella_1_91747125_uff_E=199.61	-7.2	0	0
Brucella_1_91753282_uff_E=219.71	-6.4	0	0
Brucella_1_91753433_uff_E=1583.44	-7.3	0	0
Brucella_1_91819955_uff_E=130.02	-5.1	0	0
Brucella_1_91820395_uff_E=127.09	-4.6	0	0
Brucella_1_91972057_uff_E=594.33	-9.4	0	0
Brucella_1_91972956_uff_E=369.64	-7.9	0	0
Brucella_1_92023653_uff_E=651.92	-5.5	0	0
Brucella_1_9312252_uff_E=370.52	-9.3	0	0
Brucella_1_9346551_uff_E=235.29	-6.8	0	0
Brucella_1_9578071_uff_E=135.75	-4.1	0	0
Brucella_1_96529_uff_E=55.62	-6.6	0	0
Brucella_1_9796015_uff_E=225.24	-6.7	0	0
Brucella_1_13918681_uff_E=151.53	-5.5	0	0
Brucella_1_14484636_uff_E=316.36	-6.8	0	0
Brucella_1_14632996_uff_E=250.75	-6.9	0	0
Brucella_1_14681481_uff_E=402.98	-8.5	0	0
Brucella_1_15553258_uff_E=342.27	-6	0	0
Brucella_1_15560252_uff_E=281.90	-6.7	0	0
Brucella_1_15560275_uff_E=1700.13	-6.6	0	0
Brucella_1_15560276_uff_E=1702.85	-6.9	0	0
Brucella_1_15560278_uff_E=1607.45	-6.2	0	0
Brucella_1_15560285_uff_E=337.26	-6.8	0	0
Brucella_1_16212927_uff_E=1631.97	-6.6	0	0
Brucella_1_16659826_uff_E=448.03	-8.3	0	0
Brucella_1_176920_uff_E=318.45	-7.4	0	0
Brucella_1_17873337_uff_E=237.99	-8.5	0	0
Brucella_1_20035270_uff_E=458.06	-8	0	0
Brucella_1_20055539_uff_E=1518.50	-6.5	0	0
Brucella_1_21160714_uff_E=762.00	-7.9	0	0
Brucella_1_21575185_uff_E=1035.38	-7.5	0	0
Brucella_1_21580376_uff_E=60.60	-4.8	0	0
Brucella_1_21675938_uff_E=1567.39	-5.3	0	0
Brucella_1_21719768_uff_E=110.11	-4.2	0	0
Brucella_1_21933914_uff_E=44.60	-4.4	0	0
Brucella_1_22217175_uff_E=421.74	-6.8	0	0
Brucella_1_22559443_uff_E=1783.90	-6.6	0	0
Brucella_1_23253596_uff_E=167.97	-6.3	0	0
Brucella_1_23339482_uff_E=183.11	-6.4	0	0
Brucella_1_24020_uff_E=31.64	-4.6	0	0
Brucella_1_2898554_uff_E=415.08	-8.4	0	0
Brucella_1_3048729_uff_E=107.09	-4.5	0	0
Brucella_1_36336_uff_E=256.45	-6.2	0	0
Brucella_1_42608158_uff_E=1771.86	-7	0	0
Brucella_1_44258537_uff_E=508.40	-7.8	0	0
Brucella_1_44550457_uff_E=409.90	-7.6	0	0
Brucella_1_44583704_uff_E=328.34	-6.3	0	0
Brucella_1_45382232_uff_E=240.38	-7.2	0	0
Brucella_1_46901319_uff_E=192.23	-6.3	0	0
Brucella_1_46936653_uff_E=101.23	-4.5	0	0
Brucella_1_47205602_uff_E=175.76	-6.7	0	0
Brucella_1_5144_uff_E=244.83	-6	0	0
Brucella_1_522482_uff_E=104.23	-5	0	0
Brucella_1_5281167_uff_E=54.03	-4.5	0	0
Brucella_1_5281708_uff_E=321.26	-7.7	0	0
Brucella_1_5281794_uff_E=155.38	-6.5	0	0
Brucella_1_5281855_uff_E=227.58	-8.5	0	0
Brucella_1_5281860_uff_E=383.29	-6.7	0	0
Brucella_1_5281984_uff_E=811.25	-8.1	0	0
Brucella_1_5281985_uff_E=830.55	-7.9	0	0
Brucella_1_5282108_uff_E=142.14	-5.7	0	0
Brucella_1_1004_uff_E=334.82	-4	0	0
Brucella_1_10085008_uff_E=401.47	-9.2	0	0
Brucella_1_10085008_uff_E=401.47_uff_E=401.37	-8.5	0	0
Brucella_1_10085008_uff_E=401.47_uff_E=401.37_uff_E=401.30	-8.5	0	0
Brucella_1_101053025_uff_E=705.78	-7.5	0	0
Brucella_1_101053025_uff_E=705.78_uff_E=705.68	-7.5	0	0
Brucella_1_101053025_uff_E=705.78_uff_E=705.68_uff_E=705.58	-7.5	0	0
Brucella_1_101286255_uff_E=588.66	-7.7	0	0
Brucella_1_101286255_uff_E=588.66_uff_E=587.92	-7.7	0	0
Brucella_1_101286255_uff_E=588.66_uff_E=587.92_uff_E=587.34	-7.7	0	0
Brucella_1_101366731_uff_E=616.00	-7.3	0	0
Brucella_1_101366731_uff_E=616.00_uff_E=615.90	-8	0	0
Brucella_1_101366731_uff_E=616.00_uff_E=615.90_uff_E=615.81	-8	0	0
Brucella_1_101406945_uff_E=128.67	-5.1	0	0
Brucella_1_101406945_uff_E=128.67_uff_E=128.58	-4.8	0	0
Brucella_1_101406945_uff_E=128.67_uff_E=128.58_uff_E=128.48	-4.7	0	0
Brucella_1_1014_uff_E=446.29	-3.9	0	0
Brucella_1_101629835_uff_E=1446.46	-6.2	0	0
Brucella_1_101629835_uff_E=1446.46_uff_E=1446.37	-6.2	0	0
Brucella_1_101629835_uff_E=1446.46_uff_E=1446.37_uff_E=1446.29	-6.2	0	0
Brucella_1_1017_uff_E=151.39	-6	0	0
Brucella_1_101856126_uff_E=565.55	-9	0	0
Brucella_1_101856126_uff_E=565.55_uff_E=565.37	-9	0	0
Brucella_1_101856126_uff_E=565.55_uff_E=565.37_uff_E=565.27	-8.7	0	0
Brucella_1_102029208_uff_E=141.98	-4.5	0	0
Brucella_1_102029208_uff_E=141.98_uff_E=141.88	-4.6	0	0
Brucella_1_102029208_uff_E=141.98_uff_E=141.88_uff_E=141.79	-4.4	0	0
Brucella_1_1030_uff_E=44.49	-3.8	0	0
Brucella_1_1031_uff_E=23.80	-3.2	0	0
Brucella_1_1032_uff_E=13.70	-3.8	0	0
Brucella_1_1053_uff_E=471.06	-5.9	0	0
Brucella_1_1054_uff_E=125.61	-5.3	0	0
Brucella_1_1057_uff_E=62.72	-6.2	0	0
Brucella_1_1060_uff_E=10.03	-3.8	0	0
Brucella_1_1061_uff_E=296.27	-3.6	0	0
Brucella_1_10665878_uff_E=708.16	-6.5	0	0
Brucella_1_10665878_uff_E=708.16_uff_E=707.95	-7.7	0	0
Brucella_1_10665878_uff_E=708.16_uff_E=707.95_uff_E=707.53	-6.7	0	0
Brucella_1_10704181_uff_E=1678.38	-6.3	0	0
Brucella_1_10704181_uff_E=1678.38_uff_E=1678.32	-5.9	0	0
Brucella_1_10704181_uff_E=1678.38_uff_E=1678.32_uff_E=1677.86	-6	0	0
Brucella_1_10796774_uff_E=70.67	-4.7	0	0
Brucella_1_10796774_uff_E=70.67_uff_E=70.57	-4.7	0	0
Brucella_1_10796774_uff_E=70.67_uff_E=70.57_uff_E=70.47	-4.7	0	0
Brucella_1_10798255_uff_E=235.81	-7.4	0	0
Brucella_1_10798255_uff_E=235.81_uff_E=235.49	-7.4	0	0
Brucella_1_10798255_uff_E=235.81_uff_E=235.49_uff_E=235.19	-7.3	0	0
Brucella_1_1081_uff_E=60.51	-5.7	0	0
Brucella_1_108343_uff_E=76.83	-4.9	0	0
Brucella_1_108343_uff_E=76.83_uff_E=76.73	-4.5	0	0
Brucella_1_108343_uff_E=76.83_uff_E=76.73_uff_E=76.66	-4.8	0	0
Brucella_1_10878761_uff_E=390.29	-6.6	0	0
Brucella_1_10878761_uff_E=390.29_uff_E=389.62	-6.6	0	0
Brucella_1_10878761_uff_E=390.29_uff_E=389.62_uff_E=389.25	-6.6	0	0
Brucella_1_10913856_uff_E=284.39	-7.1	0	0
Brucella_1_10913856_uff_E=284.39_uff_E=284.18	-7.5	0	0
Brucella_1_10913856_uff_E=284.39_uff_E=284.18_uff_E=283.98	-7.4	0	0
Brucella_1_10975657_uff_E=170.09	-4.9	0	0
Brucella_1_10975657_uff_E=170.09_uff_E=170.03	-4.9	0	0
Brucella_1_10975657_uff_E=170.09_uff_E=170.03_uff_E=169.59	-4.9	0	0
Brucella_1_11035677_uff_E=291.02	-6.8	0	0
Brucella_1_11035677_uff_E=291.02_uff_E=290.93	-7	0	0
Brucella_1_11035677_uff_E=291.02_uff_E=290.93_uff_E=290.84	-7	0	0
Brucella_1_11095734_uff_E=1698.37	-7.8	0	0
Brucella_1_11095734_uff_E=1698.37_uff_E=1698.29	-7.8	0	0
Brucella_1_11095734_uff_E=1698.37_uff_E=1698.29_uff_E=1698.22	-7.8	0	0
Brucella_1_1110_uff_E=26.16	-4.4	0	0
Brucella_1_11117614_uff_E=273.46	-6.4	0	0
Brucella_1_11117614_uff_E=273.46_uff_E=273.37	-6.6	0	0
Brucella_1_11117614_uff_E=273.46_uff_E=273.37_uff_E=273.32	-6.1	0	0
Brucella_1_1117_uff_E=428.17	-3.6	0	0
Brucella_1_11276107_uff_E=1592.74	-6.7	0	0
Brucella_1_11276107_uff_E=1592.74_uff_E=1592.67	-6.7	0	0
Brucella_1_11276107_uff_E=1592.74_uff_E=1592.67_uff_E=1592.57	-6.6	0	0
Brucella_1_11320990_uff_E=91.23	-5.2	0	0
Brucella_1_11320990_uff_E=91.23_uff_E=91.16	-5.3	0	0
Brucella_1_11320990_uff_E=91.23_uff_E=91.16_uff_E=91.12	-5.2	0	0
Brucella_1_1135_uff_E=53.21	-5.3	0	0
Brucella_1_1140_uff_E=73.92	-5.2	0	0
Brucella_1_11694472_uff_E=611.06	-6.5	0	0
Brucella_1_11694472_uff_E=611.06_uff_E=610.77	-6.5	0	0
Brucella_1_11694472_uff_E=611.06_uff_E=610.77_uff_E=610.68	-6.5	0	0
Brucella_1_11768666_uff_E=1615.23	-5.5	0	0
Brucella_1_11768666_uff_E=1615.23_uff_E=1615.03	-5.6	0	0
Brucella_1_11768666_uff_E=1615.23_uff_E=1615.03_uff_E=1614.75	-5.5	0	0
Brucella_1_11770062_uff_E=228.44	-7.2	0	0
Brucella_1_11770062_uff_E=228.44_uff_E=228.40	-7.3	0	0
Brucella_1_11770062_uff_E=228.44_uff_E=228.40_uff_E=228.36	-7.2	0	0
Brucella_1_1183_uff_E=79.78	-5.4	0	0
Brucella_1_11858788_uff_E=1760.88	-6.8	0	0
Brucella_1_11858788_uff_E=1760.88_uff_E=1760.84	-6.8	0	0
Brucella_1_11858788_uff_E=1760.88_uff_E=1760.84_uff_E=1760.77	-6.8	0	0
Brucella_1_1188_uff_E=303.38	-5.6	0	0
Brucella_1_11990360_uff_E=218.74	-6.9	0	0
Brucella_1_11990360_uff_E=218.74_uff_E=218.69	-6.9	0	0
Brucella_1_11990360_uff_E=218.74_uff_E=218.69_uff_E=218.36	-6.9	0	0
Brucella_1_11996452_uff_E=1793.62	-7.2	0	0
Brucella_1_11996452_uff_E=1793.62_uff_E=1793.54	-7.2	0	0
Brucella_1_11996452_uff_E=1793.62_uff_E=1793.54_uff_E=1793.44	-7.2	0	0
Brucella_1_12027_uff_E=50.84	-5	0	0
Brucella_1_12027_uff_E=50.84_uff_E=50.83	-5.1	0	0
Brucella_1_12027_uff_E=50.84_uff_E=50.83_uff_E=50.83	-5	0	0
Brucella_1_12044565_uff_E=77.17	-3.4	0	0
Brucella_1_12044565_uff_E=77.17_uff_E=76.74	-3.3	0	0
Brucella_1_12044565_uff_E=77.17_uff_E=76.74_uff_E=76.73	-3.4	0	0
Brucella_1_12085522_uff_E=698.43	-7.7	0	0
Brucella_1_12085522_uff_E=698.43_uff_E=697.10	-7.8	0	0
Brucella_1_12085522_uff_E=698.43_uff_E=697.10_uff_E=697.00	-7.1	0	0
Brucella_1_121216071_uff_E=146.13	-5.9	0	0
Brucella_1_121216071_uff_E=146.13_uff_E=145.80	-5.9	0	0
Brucella_1_121216071_uff_E=146.13_uff_E=145.80_uff_E=145.70	-5.9	0	0
Brucella_1_12233170_uff_E=140.84	-5.8	0	0
Brucella_1_12233170_uff_E=140.84_uff_E=139.73	-5.8	0	0
Brucella_1_12233170_uff_E=140.84_uff_E=139.73_uff_E=139.69	-5.8	0	0
Brucella_1_12258762_uff_E=83.17	-4.8	0	0
Brucella_1_12258762_uff_E=83.17_uff_E=83.08	-4.7	0	0
Brucella_1_12258762_uff_E=83.17_uff_E=83.08_uff_E=82.98	-4.8	0	0
Brucella_1_12302243_uff_E=188.55	-7.7	0	0
Brucella_1_12302243_uff_E=188.55_uff_E=188.45	-7.7	0	0
Brucella_1_12302243_uff_E=188.55_uff_E=188.45_uff_E=188.36	-7.7	0	0
Brucella_1_12302439_uff_E=1556.99	-5.7	0	0
Brucella_1_12302439_uff_E=1556.99_uff_E=1556.91	-5.7	0	0
Brucella_1_12302439_uff_E=1556.99_uff_E=1556.91_uff_E=1556.82	-5.7	0	0
Brucella_1_12304979_uff_E=1872.04	-6.8	0	0
Brucella_1_12304979_uff_E=1872.04_uff_E=1871.94	-6.7	0	0
Brucella_1_12304979_uff_E=1872.04_uff_E=1871.94_uff_E=1871.85	-6.8	0	0
Brucella_1_12306046_uff_E=215.97	-6.9	0	0
Brucella_1_12306046_uff_E=215.97_uff_E=215.32	-6.9	0	0
Brucella_1_12306046_uff_E=215.97_uff_E=215.32_uff_E=215.27	-6.8	0	0
Brucella_1_12306047_uff_E=224.98	-6.7	0	0
Brucella_1_12306047_uff_E=224.98_uff_E=223.85	-6.7	0	0
Brucella_1_12306047_uff_E=224.98_uff_E=223.85_uff_E=223.34	-6.7	0	0
Brucella_1_12306048_uff_E=238.39	-7.6	0	0
Brucella_1_12306048_uff_E=238.39_uff_E=237.20	-7.6	0	0
Brucella_1_12306048_uff_E=238.39_uff_E=237.20_uff_E=237.15	-7.6	0	0
Brucella_1_12306052_uff_E=215.97	-7.1	0	0
Brucella_1_12306052_uff_E=215.97_uff_E=215.32	-7.1	0	0
Brucella_1_12306052_uff_E=215.97_uff_E=215.32_uff_E=215.27	-7.2	0	0
Brucella_1_12306753_uff_E=236.16	-5.1	0	0
Brucella_1_12306753_uff_E=236.16_uff_E=236.06	-5.1	0	0
Brucella_1_12306753_uff_E=236.16_uff_E=236.06_uff_E=235.98	-5	0	0
Brucella_1_12313020_uff_E=173.65	-7.3	0	0
Brucella_1_12313020_uff_E=173.65_uff_E=173.63	-7.3	0	0
Brucella_1_12313020_uff_E=173.65_uff_E=173.63_uff_E=173.23	-7.3	0	0
Brucella_1_12313993_uff_E=504.96	-6.6	0	0
Brucella_1_12313993_uff_E=504.96_uff_E=504.89	-6.6	0	0
Brucella_1_12313993_uff_E=504.96_uff_E=504.89_uff_E=504.85	-6.6	0	0
Brucella_1_12315151_uff_E=1462.27	-5.9	0	0
Brucella_1_12315151_uff_E=1462.27_uff_E=1462.25	-5.9	0	0
Brucella_1_12315151_uff_E=1462.27_uff_E=1462.25_uff_E=1462.24	-5.9	0	0
Brucella_1_12444322_uff_E=1384.84	-6.3	0	0
Brucella_1_12444322_uff_E=1384.84_uff_E=1384.77	-6.3	0	0
Brucella_1_12444322_uff_E=1384.84_uff_E=1384.77_uff_E=1383.03	-6.3	0	0
Brucella_1_129720141_uff_E=163.37	-6.3	0	0
Brucella_1_129720141_uff_E=163.37_uff_E=163.27	-6.2	0	0
Brucella_1_129720141_uff_E=163.37_uff_E=163.27_uff_E=163.17	-6.4	0	0
Brucella_1_13918681_uff_E=151.53	-5.6	0	0
Brucella_1_14484636_uff_E=316.36	-6.6	0	0
Brucella_1_14632996_uff_E=250.75	-6.8	0	0
Brucella_1_14681481_uff_E=402.98	-8	0	0
Brucella_1_15553258_uff_E=342.27	-6.1	0	0
Brucella_1_15560252_uff_E=281.90	-6.7	0	0
Brucella_1_15560275_uff_E=1700.13	-6.6	0	0
Brucella_1_15560276_uff_E=1702.85	-6.9	0	0
Brucella_1_15560285_uff_E=337.26	-6.8	0	0
Brucella_1_16212927_uff_E=1631.97	-6.5	0	0
Brucella_1_16659826_uff_E=448.03	-8.4	0	0
Brucella_1_176920_uff_E=318.45	-7.2	0	0
Brucella_1_17873337_uff_E=237.99	-8.5	0	0
Brucella_1_20035270_uff_E=458.06	-8.1	0	0
Brucella_1_20055539_uff_E=1518.50	-6.5	0	0
Brucella_1_21160714_uff_E=762.00	-7.9	0	0
Brucella_1_21575185_uff_E=1035.38	-7.1	0	0
Brucella_1_21580376_uff_E=60.60	-4.8	0	0
Brucella_1_21675938_uff_E=1567.39	-6.1	0	0
Brucella_1_21719768_uff_E=110.11	-4.2	0	0
Brucella_1_21933914_uff_E=44.60	-4.3	0	0
Brucella_1_22217175_uff_E=421.74	-6.3	0	0
Brucella_1_22559443_uff_E=1783.90	-6.5	0	0
Brucella_1_23253596_uff_E=167.97	-6.3	0	0
Brucella_1_23339482_uff_E=183.11	-6.4	0	0
Brucella_1_24020_uff_E=31.64	-4.4	0	0
Brucella_1_2898554_uff_E=415.08	-8.4	0	0
Brucella_1_3048729_uff_E=107.09	-4.3	0	0
Brucella_1_36336_uff_E=256.45	-6.2	0	0
Brucella_1_42608158_uff_E=1771.86	-7	0	0
Brucella_1_44258537_uff_E=508.40	-7.8	0	0
Brucella_1_44550457_uff_E=409.90	-7.4	0	0
Brucella_1_44583704_uff_E=328.34	-5.9	0	0
Brucella_1_45382232_uff_E=240.38	-7.3	0	0
Brucella_1_46901319_uff_E=192.23	-6.2	0	0
Brucella_1_46936653_uff_E=101.23	-4.3	0	0
Brucella_1_47205602_uff_E=175.76	-6.6	0	0
Brucella_1_5144_uff_E=244.83	-6.1	0	0
Brucella_1_522482_uff_E=104.23	-5.2	0	0
Brucella_1_5281167_uff_E=54.03	-4.4	0	0
Brucella_1_5281708_uff_E=321.26	-7.7	0	0
Brucella_1_5281794_uff_E=155.38	-6.8	0	0
Brucella_1_5281855_uff_E=227.58	-8.5	0	0
Brucella_1_5281860_uff_E=383.29	-6.8	0	0
Brucella_1_5281984_uff_E=811.25	-8.1	0	0
Brucella_1_5281985_uff_E=830.55	-7.9	0	0
Brucella_1_5282108_uff_E=142.14	-5.9	0	0
Brucella_1_670_uff_E=46.67	-4.1	0	0
Brucella_1_679_uff_E=101.79	-2.6	0	0
Brucella_1_700_uff_E=34.33	-3.3	0	0
Brucella_1_702_uff_E=19.90	-2.7	0	0
Brucella_1_743_uff_E=29.49	-5.1	0	0
Brucella_1_750_uff_E=27.51	-3.7	0	0
Brucella_1_752_uff_E=49.76	-4.7	0	0
Brucella_1_753_uff_E=64.71	-4.3	0	0
Brucella_1_757_uff_E=25.91	-3.7	0	0
Brucella_1_760_uff_E=5.07	-3.7	0	0
Brucella_1_767_uff_E=4.92	-3.3	0	0
Brucella_1_778_uff_E=64.94	-3.9	0	0
Brucella_1_785_uff_E=52.91	-5.1	0	0
Brucella_1_811_uff_E=56.00	-4.6	0	0
Brucella_1_833_uff_E=91.12	-4.8	0	0
Brucella_1_855_uff_E=27.39	-3.7	0	0
Brucella_1_867_uff_E=30.32	-4.8	0	0
Brucella_1_880_uff_E=5.78	-3.5	0	0
Brucella_1_887_uff_E=15.91	-1.9	0	0
Brucella_1_931_uff_E=91.08	-6.4	0	0
Brucella_1_932_uff_E=195.80	-7.7	0	0
Brucella_1_938_uff_E=58.73	-5.7	0	0
Brucella_1_957_uff_E=39.46	-4.9	0	0
Brucella_1_967_uff_E=59.57	-5.4	0	0
Brucella_1_971_uff_E=8.52	-4.2	0	0
Brucella_1_989_uff_E=206.18	-4.9	0	0
Brucella_1_996_uff_E=48.63	-5.1	0	0
Brucella_1_998_uff_E=81.97	-5.6	0	0
Brucella_1_5282109_uff_E=149.14	-5.5	0	0
Brucella_1_5282110_uff_E=95.07	-6	0	0
Brucella_1_5283028_uff_E=53.14	-4.4	0	0
Brucella_1_5283324_uff_E=23.87	-4.9	0	0
Brucella_1_5283335_uff_E=24.66	-5.1	0	0
Brucella_1_5283361_uff_E=38.25	-5	0	0
Brucella_1_5284507_uff_E=158.07	-6.3	0	0
Brucella_1_5288798_uff_E=90.47	-4.1	0	0
Brucella_1_5315347_uff_E=1569.70	-6.1	0	0
Brucella_1_5315469_uff_E=160.58	-6.9	0	0
Brucella_1_5315606_uff_E=153.13	-6.2	0	0
Brucella_1_5317570_uff_E=260.17	-6.8	0	0
Brucella_1_5317844_uff_E=261.31	-6.8	0	0
Brucella_1_5318042_uff_E=33.39	-4.5	0	0
Brucella_1_5318650_uff_E=258.19	-7.2	0	0
Brucella_1_5318734_uff_E=248.52	-7.2	0	0
Brucella_1_5320128_uff_E=171.42	-5.9	0	0
Brucella_1_5320250_uff_E=107.47	-5	0	0
Brucella_1_5320351_uff_E=780.08	-7.2	0	0
Brucella_1_5320946_uff_E=379.09	-7.4	0	0
Brucella_1_5320954_uff_E=261.12	-7.4	0	0
Brucella_1_5323650_uff_E=32.42	-4.6	0	0
Brucella_1_5325830_uff_E=155.64	-6	0	0
Brucella_1_5352005_uff_E=623.15	-7.8	0	0
Brucella_1_5352834_uff_E=70.93	-5.1	0	0
Brucella_1_5352876_uff_E=51.11	-4.9	0	0
Brucella_1_5354499_uff_E=737.77	-6.2	0	0
Brucella_1_5354833_uff_E=32.45	-4.7	0	0
Brucella_1_5355856_uff_E=140.65	-5.9	0	0
Brucella_1_5357283_uff_E=187.18	-5.7	0	0
Brucella_1_5362616_uff_E=26.20	-5	0	0
Brucella_1_5362787_uff_E=102.68	-4.8	0	0
Brucella_1_5363099_uff_E=1670.98	-6.3	0	0
Brucella_1_5364532_uff_E=37.98	-4.4	0	0
Brucella_1_5364643_uff_E=105.16	-5.2	0	0
Brucella_1_5364920_uff_E=52.42	-4.2	0	0
Brucella_1_5365589_uff_E=54.97	-4.4	0	0
Brucella_1_5365639_uff_E=99.77	-5.8	0	0
Brucella_1_5365792_uff_E=13.63	-3.9	0	0
Brucella_1_5365982_uff_E=111.53	-6	0	0
Brucella_1_5366074_uff_E=316.51	-6.3	0	0
Brucella_1_5367454_uff_E=84.33	-4.8	0	0
Brucella_1_5368821_uff_E=98.04	-5.6	0	0
Brucella_1_5460232_uff_E=32.25	-3.8	0	0
Brucella_1_5460291_uff_E=107.93	-4.5	0	0
Brucella_1_5460294_uff_E=72.91	-4.4	0	0
Brucella_1_5460372_uff_E=758.39	-7.7	0	0
Brucella_1_5460407_uff_E=82.30	-4.7	0	0
Brucella_1_5460541_uff_E=34.38	-4.4	0	0
Brucella_1_5460657_uff_E=709.10	-7.4	0	0
Brucella_1_54670067_uff_E=200.65	-5.1	0	0
Brucella_1_54675830_uff_E=60.30	-5.8	0	0
Brucella_1_54675871_uff_E=110.00	-5.8	0	0
Brucella_1_5484352_uff_E=61.06	-4.5	0	0
Brucella_1_578197_uff_E=173.63	-5.8	0	0
Brucella_1_58219327_uff_E=55.01	-4.6	0	0
Brucella_1_6321405_uff_E=473.04	-5.2	0	0
Brucella_1_6368126_uff_E=80.38	-5.1	0	0
Brucella_1_637796_uff_E=245.72	-6.3	0	0
Brucella_1_6420230_uff_E=593.68	-5.6	0	0
Brucella_1_6427070_uff_E=543.11	-6.6	0	0
Brucella_1_6427091_uff_E=149.30	-7.4	0	0
Brucella_1_6427108_uff_E=443.58	-5.7	0	0
Brucella_1_6427110_uff_E=78.30	-5.5	0	0
Brucella_1_5460232_uff_E=32.25	-4.5	0	0
Brucella_1_5460291_uff_E=107.93	-4.8	0	0
Brucella_1_5460294_uff_E=72.91	-4.3	0	0
Brucella_1_5460372_uff_E=758.39	-7.7	0	0
Brucella_1_5460407_uff_E=82.30	-4.7	0	0
Brucella_1_5460541_uff_E=34.38	-4.3	0	0
Brucella_1_5460657_uff_E=709.10	-7.4	0	0
Brucella_1_54670067_uff_E=200.65	-5	0	0
Brucella_1_54675830_uff_E=60.30	-5.6	0	0
Brucella_1_54675871_uff_E=110.00	-6.4	0	0
Brucella_1_5484352_uff_E=61.06	-4.5	0	0
Brucella_1_578197_uff_E=173.63	-5.7	0	0
Brucella_1_58219327_uff_E=55.01	-4.6	0	0
Brucella_1_6321405_uff_E=473.04	-5.2	0	0
Brucella_1_6368126_uff_E=80.38	-5	0	0
Brucella_1_637796_uff_E=245.72	-6.3	0	0
Brucella_1_6420230_uff_E=593.68	-5.7	0	0
Brucella_1_6427070_uff_E=543.11	-6.6	0	0
Brucella_1_6427091_uff_E=149.30	-7.4	0	0
Brucella_1_6427108_uff_E=443.58	-5.7	0	0
Brucella_1_6427110_uff_E=78.30	-5.5	0	0
Brucella_1_5460232_uff_E=32.25	-3.8	0	0
Brucella_1_5460291_uff_E=107.93	-4.2	0	0
Brucella_1_5460294_uff_E=72.91	-4.4	0	0
Brucella_1_5460372_uff_E=758.39	-7.7	0	0
Brucella_1_5460407_uff_E=82.30	-4.7	0	0
Brucella_1_5460541_uff_E=34.38	-4.3	0	0
Brucella_1_5460657_uff_E=709.10	-7.3	0	0
Brucella_1_54670067_uff_E=200.65	-5.2	0	0
Brucella_1_54675830_uff_E=60.30	-5.8	0	0
Brucella_1_54675871_uff_E=110.00	-6.4	0	0
Brucella_1_5484352_uff_E=61.06	-4.5	0	0
Brucella_1_578197_uff_E=173.63	-5.9	0	0
Brucella_1_58219327_uff_E=55.01	-4.7	0	0
Brucella_1_6321405_uff_E=473.04	-5.2	0	0
Brucella_1_6368126_uff_E=80.38	-5.3	0	0
Brucella_1_637796_uff_E=245.72	-6.3	0	0
Brucella_1_6420230_uff_E=593.68	-6.7	0	0
Brucella_1_6427070_uff_E=543.11	-6.6	0	0
Brucella_1_6427091_uff_E=149.30	-7.4	0	0
Brucella_1_6427108_uff_E=443.58	-5.7	0	0
Brucella_1_6427110_uff_E=78.30	-5.8	0	0
Brucella_1_5460232_uff_E=32.25	-4.5	0	0
Brucella_1_5460291_uff_E=107.93	-4.8	0	0
Brucella_1_5460294_uff_E=72.91	-4.3	0	0
Brucella_1_5460372_uff_E=758.39	-7.6	0	0
Brucella_1_5460407_uff_E=82.30	-4.7	0	0
Brucella_1_5460541_uff_E=34.38	-4.3	0	0
Brucella_1_5460657_uff_E=709.10	-6.8	0	0
Brucella_1_54670067_uff_E=200.65	-5.1	0	0
Brucella_1_54675830_uff_E=60.30	-5.8	0	0
Brucella_1_54675871_uff_E=110.00	-6.4	0	0
Brucella_1_5484352_uff_E=61.06	-4.4	0	0
Brucella_1_578197_uff_E=173.63	-5.8	0	0
Brucella_1_58219327_uff_E=55.01	-4.7	0	0
Brucella_1_6321405_uff_E=473.04	-5.2	0	0
Brucella_1_6368126_uff_E=80.38	-5.3	0	0
Brucella_1_637796_uff_E=245.72	-6.3	0	0
Brucella_1_6420230_uff_E=593.68	-6.4	0	0
Brucella_1_6427070_uff_E=543.11	-6.3	0	0
Brucella_1_6427091_uff_E=149.30	-7.4	0	0
Brucella_1_6427108_uff_E=443.58	-5.7	0	0
Brucella_1_6427110_uff_E=78.30	-5.4	0	0
Brucella_1_6427476_uff_E=648.48	-5.7	0	0
Brucella_1_6428444_uff_E=1516.10	-6	0	0
Brucella_1_6428461_uff_E=114.77	-7	0	0
Brucella_1_6428782_uff_E=23.41	-4.7	0	0
Brucella_1_6428833_uff_E=86.43	-4.9	0	0
Brucella_1_6429208_uff_E=148.42	-5.9	0	0
Brucella_1_6429302_uff_E=713.72	-6.6	0	0
Brucella_1_6430754_uff_E=351.19	-7.1	0	0
Brucella_1_6431196_uff_E=160.55	-7.2	0	0
Brucella_1_6431302_uff_E=225.10	-7.2	0	0
Brucella_1_6432005_uff_E=264.33	-6.7	0	0
Brucella_1_6432176_uff_E=1607.41	-6.3	0	0
Brucella_1_6432384_uff_E=325.61	-7.7	0	0
Brucella_1_6432404_uff_E=194.04	-7.4	0	0
Brucella_1_6432447_uff_E=707.74	-6.7	0	0
Brucella_1_6432468_uff_E=108.79	-5.8	0	0
Brucella_1_6432469_uff_E=79.98	-5.8	0	0
Brucella_1_6432474_uff_E=225.49	-5.5	0	0
Brucella_1_6434541_uff_E=91.49	-5.5	0	0
Brucella_1_6436016_uff_E=539.50	-7.4	0	0
Brucella_1_6436348_uff_E=402.80	-6.5	0	0
Brucella_1_6440527_uff_E=267.64	-6.6	0	0
Brucella_1_6440659_uff_E=342.94	-7.3	0	0
Brucella_1_6442566_uff_E=165.22	-6.4	0	0
Brucella_1_6452077_uff_E=191.51	-7.1	0	0
Brucella_1_6481826_uff_E=214.98	-5.5	0	0
Brucella_1_6506548_uff_E=544.11	-7	0	0
Brucella_1_6602431_uff_E=114.17	-4.9	0	0
Brucella_1_67097333_uff_E=145.15	-5.6	0	0
Brucella_1_6857559_uff_E=1639.07	-5.6	0	0
Brucella_1_6857598_uff_E=103.94	-4.1	0	0
Brucella_1_71315513_uff_E=171.21	-5.3	0	0
Brucella_1_76373091_uff_E=171.75	-6.1	0	0
Brucella_1_7707_uff_E=84.74	-5.8	0	0
Brucella_1_77520393_uff_E=295.29	-8.1	0	0
Brucella_1_85910272_uff_E=809.18	-6.3	0	0
Brucella_1_87674599_uff_E=198.51	-8	0	0
Brucella_1_9053573_uff_E=249.66	-7.1	0	0
Brucella_1_90657185_uff_E=93.41	-4.2	0	0
Brucella_1_9097755_uff_E=798.91	-6.6	0	0
Brucella_1_91006762_uff_E=313.64	-5.2	0	0
Brucella_1_91691738_uff_E=120.70	-6.4	0	0
Brucella_1_91700388_uff_E=283.86	-7.7	0	0
Brucella_1_91704770_uff_E=804.89	-7	0	0
Brucella_1_91727714_uff_E=291.32	-8	0	0
Brucella_1_91747125_uff_E=199.61	-7.2	0	0
Brucella_1_91753282_uff_E=219.71	-6.4	0	0
Brucella_1_91753433_uff_E=1583.44	-7.3	0	0
Brucella_1_91819955_uff_E=130.02	-5.1	0	0
Brucella_1_91820395_uff_E=127.09	-4.6	0	0
Brucella_1_91972057_uff_E=594.33	-9.4	0	0
Brucella_1_91972956_uff_E=369.64	-7.9	0	0
Brucella_1_92023653_uff_E=651.92	-5.5	0	0
Brucella_1_9312252_uff_E=370.52	-9.3	0	0
Brucella_1_9346551_uff_E=235.29	-6.8	0	0
Brucella_1_9578071_uff_E=135.75	-4.1	0	0
Brucella_1_96529_uff_E=55.62	-6.6	0	0
Brucella_1_9796015_uff_E=225.24	-6.7	0	0
1,524 compounds docked

## Sheet: Table_B_S1_Data
Ligand	Binding Affinity	rmsd/ub	rmsd/lb	Names	Canonical smiles
Brucella_1_149443_uff_E=500.69	-9.7	0	0	cis-2a,3-Dihydroxy-3-methylcholanthrene	CC1(C=CC2=CC3=C(C=CC4=CC=CC=C43)C5=C2C1(CC5)O)O
Brucella_1_91972057_uff_E=594.33	-9.4	0	0	N-[(9R)-Cinchonan-9-yl]picolinamide	C=CC1CN2CCC1CC2C(C3=CC=NC4=CC=CC=C34)NC(=O)C5=CC=CC=N5
Brucella_1_91972057_uff_E=594.33	-9.4	0	0	N-[(9R)-Cinchonan-9-yl]picolinamide	C=CC1CN2CCC1CC2C(C3=CC=NC4=CC=CC=C34)NC(=O)C5=CC=CC=N5
Brucella_1_9312252_uff_E=370.52	-9.3	0	0	4-[[(1S)-1-(2-Chlorophenyl)ethyl]iminomethyl]-2-pyridin-2-yl-4H-isoquinoline-1,3-dione	CC(C1=CC=CC=C1Cl)N=CC2C3=CC=CC=C3C(=O)N(C2=O)C4=CC=CC=N4
Brucella_1_9312252_uff_E=370.52	-9.3	0	0	4-[[(1S)-1-(2-chlorophenyl)ethyl]iminomethyl]-2-pyridin-2-yl-4H-isoquinoline-1,3-dione	C[C@@H](C1=CC=CC=C1Cl)N=CC2C3=CC=CC=C3C(=O)N(C2=O)C4=CC=CC=N4
Brucella_1_3213_uff_E=456.47	-9.2	0	0	Ellipticine	CC1=C2C=CN=CC2=C(C3=C1NC4=CC=CC=C43)C
Brucella_1_10085008_uff_E=401.47	-9.2	0	0	Murrayamine A	CC1=CC2=C(C3=C1OC(C=C3)(C)C)NC4=C2C=CC(=C4)O
Brucella_1_1266063_uff_E=598.42	-9	0	0	2-Cyano-N-(2,3-dimethylphenyl)-3-(4-hydroxy-3-methoxyphenyl)prop-2-enamide	CC1=C(C(=CC=C1)NC(=O)C(=CC2=CC(=C(C=C2)O)OC)C#N)C
Brucella_1_101856126_uff_E=565.55	-9	0	0	Murrayazolinine	CC1=CC2=C(C3=C1OC4(CCC(C3C4)C(C)(C)O)C)NC5=CC=CC=C52
Brucella_1_98363_uff_E=584.75	-8.9	0	0	Isopteropodin	CC1C2CN3CCC4(C3CC2C(=CO1)C(=O)OC)C5=CC=CC=C5NC4=O
Brucella_1_467129_uff_E=864.42	-8.8	0	0	C1=CC(OC)=CC=C1C=CC(O)C1=CN=C2N1C(Ccccc1)=C1S2	COC1=CC=C(C=C1)C=CC(C2=CN=C3N2C4=C(S3)CCCCC4)O
Brucella_1_4518073_uff_E=541.07	-8.7	0	0	1,3-Dimethyl-7-(naphthalen-1-ylmethyl)-8-(propylsulfanyl)-3,7-dihydro-1H-purine-2,6-dione	CCCSC1=NC2=C(N1CC3=CC=CC4=CC=CC=C43)C(=O)N(C(=O)N2C)C
Brucella_1_101856126_uff_E=565.55_uff_E=565.37_uff_E=565.27	-8.7	0	0	Murrayazolinine	CC1=CC2=C(C3=C1OC4(CCC(C3C4)C(C)(C)O)C)NC5=CC=CC=C52
Brucella_1_6185_uff_E=752.07	-8.6	0	0	Strophanthidin	CC12CCC3C(C1(CCC2C4=CC(=O)OC4)O)CCC5(C3(CCC(C5)O)C=O)O
Brucella_1_72307_uff_E=773.35	-8.6	0	0	Sesamin	C1C2C(COC2C3=CC4=C(C=C3)OCO4)C(O1)C5=CC6=C(C=C5)OCO6
Brucella_1_95807_uff_E=494.58	-8.6	0	0	[4,4'-Bi-3H-pyrazole]-3,3'-dione, 2,2',4,4'-tetrahydro-5,5'-dimethyl-2,2'-diphenyl-	CC1=NN(C(=O)C1C2C(=NN(C2=O)C3=CC=CC=C3)C)C4=CC=CC=C4
Brucella_1_101856126_uff_E=565.55	-8.6	0	0	Murrayazolinine	CC1=CC2=C(C3=C1OC4(CCC(C3C4)C(C)(C)O)C)NC5=CC=CC=C52CC1=CC2=C(C3=C1OC4(CCC(C3C4)C(C)(C)O)C)NC5=CC=CC=C52
				Docking result for the Standard , OOU is -8.6

## Sheet: Table_C_S1_Data
Ligand	Binding Affinity	Name of Ligand	Canonical SMLES	MR	SAT	PROM
Brucella_1_6185_uff_E=752.07	-8.6	Strophanthidin	CC12CCC3C(C1(CCC2C4=CC(=O)OC4)O)CCC5(C3(CCC(C5)O)C=O)O	106.16	0.83	Non
Brucella_1_98363_uff_E=584.75	-8.9	Isopteropodin	CC1C2CN3CCC4(C3CC2C(=CO1)C(=O)OC)C5=CC=CC=C5NC4=O	106.47	0.52	Non
Brucella_1_101856126_uff_E=565.55	-9	Murrayazolinine	CC1=CC2=C(C3=C1OC4(CCC(C3C4)C(C)(C)O)C)NC5=CC=CC=C52	107.69	0.48	Non
Brucella_1_101856126_uff_E=565.55_uff_E=565.37_uff_E=565.27	-8.7	Murrayazolinine	CC1=CC2=C(C3=C1OC4(CCC(C3C4)C(C)(C)O)C)NC5=CC=CC=C52	107.69	0.48	Non
Brucella_1_101856126_uff_E=565.55	-8.6	Murrayazolinine	CC1=CC2=C(C3=C1OC4(CCC(C3C4)C(C)(C)O)C)NC5=CC=CC=C52	107.69	0.48	Non
Brucella_1_72307_uff_E=773.35	-8.6	Sesamin	C1C2C(COC2C3=CC4=C(C=C3)OCO4)C(O1)C5=CC6=C(C=C5)OCO6	90	0.4	Non
Brucella_1_467129_uff_E=864.42	-8.8	3-(4-methoxyphenyl)-1-(7-thia-2,5-diazatricyclo[6.5.0.02,6]trideca-1(8),3,5-trien-3-yl)prop-2-en-1-ol	COC1=CC=C(C=C1)C=CC(C2=CN=C3N2C4=C(S3)CCCCC4)O	102.35	0.35	Non
Brucella_1_91972057_uff_E=594.33	-9.4	N-[(9R)-Cinchonan-9-yl]picolinamide	C=CC1CN2CCC1CC2C(C3=CC=NC4=CC=CC=C34)NC(=O)C5=CC=CC=N5	122.39	0.32	Non
Brucella_1_4518073_uff_E=541.07	-8.7	1,3-Dimethyl-7-(naphthalen-1-ylmethyl)-8-(propylsulfanyl)-3,7-dihydro-1H-purine-2,6-dione	CCCSC1=NC2=C(N1CC3=CC=CC4=CC=CC=C43)C(=O)N(C(=O)N2C)C	115.37	0.29	Non
Target + Standard	-8.6	2-[3-[(3,5-dichlorophenyl)methylamino]propylamino]-1H-quinolin-4-one (OOU)	C1=CC=C2C(=C1)C(=O)C=C(N2)NCCCNCC3=CC(=CC(=C3)Cl)Cl	105.6	0.21	Non

## Sheet: Table_D_S1_Data
Ligand	Binding Affinity	Name	Canonical SMLES	Water S	CaCO2 P	Human IA	Skin P	P- glycoprotein substrate	P-GP I Inhibitor	P-GP II Inhibitor	Human VDss	Fraction Unbound	BBB P	CNS P	CYP2D6 S	CYP3A4 S	CYP1A2 I	CYP2C19 I	CYP2C9 I	CYP2D6 I	CYP3A4 I	Total C	Renal OCT2 substrate	AMES toxicity	Max. tolerated dose (human)	hERG I inhibitor	hERG II inhibitor	Oral Rat Acute Toxicity (LD50)	Oral Rat Chronic Toxicity (LOAEL)	Hepatotoxicity	Skin Sensitisation	T.Pyriformis toxicity	Minnow toxicity
Brucella_1_6185_uff_E=752.07	-8.6	Strophanthidin	CC12CCC3C(C1(CCC2C4=CC(=O)OC4)O)CCC5(C3(CCC(C5)O)C=O)O	-4.473	0.813	73.206	-3.909	Yes	No	No	0.143	0.38	-0.602	-3.098	No	Yes	No	No	No	No	No	0.624	No	No	-0.487	No	No	2.357	1.833	No	No	0.306	2.387
Brucella_1_98363_uff_E=584.75	-8.9	Isopteropodin	CC1C2CN3CCC4(C3CC2C(=CO1)C(=O)OC)C5=CC=CC=C5NC4=O	-3.521	1.119	96.483	-3.767	Yes	No	No	0.845	0.357	0.035	-2.307	No	Yes	No	No	No	No	No	0.886	Yes	No	-1.088	No	No	2.763	1.771	Yes	No	0.526	-0.364
Brucella_1_101856126_uff_E=565.55	-9	Murrayazolinine	CC1=CC2=C(C3=C1OC4(CCC(C3C4)C(C)(C)O)C)NC5=CC=CC=C52	-5.09	1.422	93.505	-2.742	Yes	Yes	Yes	0.884	0.027	-0.016	-1.902	No	Yes	Yes	Yes	Yes	No	Yes	0.085	No	Yes	-0.141	No	Yes	2.698	0.982	Yes	No	0.621	1.156
Brucella_1_101856126_uff_E=565.55_uff_E=565.37_uff_E=565.27	-8.7	Murrayazolinine	CC1=CC2=C(C3=C1OC4(CCC(C3C4)C(C)(C)O)C)NC5=CC=CC=C52	-5.09	1.422	93.505	-2.742	Yes	Yes	Yes	0.884	0.027	-0.016	-1.902	No	Yes	Yes	Yes	Yes	No	Yes	0.085	No	Yes	-0.141	No	Yes	2.698	0.982	Yes	No	0.621	1.156
Brucella_1_101856126_uff_E=565.55	-8.6	Murrayazolinine	CC1=CC2=C(C3=C1OC4(CCC(C3C4)C(C)(C)O)C)NC5=CC=CC=C52	-5.09	1.422	93.505	-2.742	Yes	Yes	Yes	0.884	0.027	-0.016	-1.902	No	Yes	Yes	Yes	Yes	No	Yes	0.085	No	Yes	-0.141	No	Yes	2.698	0.982	Yes	No	0.621	1.156
Brucella_1_72307_uff_E=773.35	-8.6	Sesamin	C1C2C(COC2C3=CC4=C(C=C3)OCO4)C(O1)C5=CC6=C(C=C5)OCO6	-4.223	1.399	97.81	-2.772	No	Yes	No	-0.17	0	-0.862	-2.939	No	Yes	Yes	Yes	Yes	No	Yes	-0.126	No	Yes	0.089	No	No	2.883	1.568	No	No	0.34	0.039
Brucella_1_467129_uff_E=864.42	-8.8	3-(4-methoxyphenyl)-1-(7-thia-2,5-diazatricyclo[6.5.0.02,6]trideca-1(8),3,5-trien-3-yl)prop-2-en-1-ol	COC1=CC=C(C=C1)C=CC(C2=CN=C3N2C4=C(S3)CCCCC4)O	-2.886	0.502	89.089	-2.747	Yes	Yes	Yes	0.558	0.06	0.281	-1.99	No	Yes	Yes	Yes	Yes	Yes	Yes	1.081	Yes	No	0.566	No	Yes	2.587	1.24	No	No	0.285	1.004
Brucella_1_91972057_uff_E=594.33	-9.4	N-[(9R)-Cinchonan-9-yl]picolinamide	C=CC1CN2CCC1CC2C(C3=CC=NC4=CC=CC=C34)NC(=O)C5=CC=CC=N5	-3.619	1.159	96.056	-2.937	Yes	Yes	Yes	2.184	0.194	0.19	-2.201	Yes	Yes	No	No	No	Yes	Yes	0.904	Yes	No	-1.014	No	Yes	3.253	-0.162	Yes	No	0.334	1.375
Brucella_1_91972057_uff_E=594.33	-9.4	N-[(9R)-Cinchonan-9-yl]picolinamide	C=CC1CN2CCC1CC2C(C3=CC=NC4=CC=CC=C34)NC(=O)C5=CC=CC=N5	-3.619	1.159	96.056	-2.937	Yes	Yes	Yes	2.184	0.194	0.19	-2.201	Yes	Yes	No	No	No	Yes	Yes	0.904	Yes	No	-1.014	No	Yes	3.253	-0.162	Yes	No	0.334	1.375
Brucella_1_4518073_uff_E=541.07	-8.7	1,3-Dimethyl-7-(naphthalen-1-ylmethyl)-8-(propylsulfanyl)-3,7-dihydro-1H-purine-2,6-dione	CCCSC1=NC2=C(N1CC3=CC=CC4=CC=CC=C43)C(=O)N(C(=O)N2C)C	-3.267	0.588	99.585	-2.742	Yes	Yes	Yes	0.658	0.111	0.368	-2.307	No	Yes	Yes	Yes	Yes	No	Yes	0.446	Yes	No	0.783	No	Yes	2.56	0.748	Yes	No	0.285	0.177
Standard		2-[3-[(3,5-dichlorophenyl)methylamino]propylamino]-1H-quinolin-4-one	C1=CC=C2C(=C1)C(=O)C=C(N2)NCCCNCC3=CC(=CC(=C3)Cl)Cl	-4.026	1.058	89.488	-2.739	Yes	Yes	Yes	1.347	0.15	0.172	-2.108	Yes	Yes	Yes	No	No	Yes	Yes	0.951	Yes	No	-0.088	No	Yes	2.817	1.4	Yes	No	0.42	0.488

## Sheet: Table_E_S1_Data
Ligand	Binding Affinity	Name	Canonical SMLES	GPCR ligand	Ion channel modulator	Kinase inhibitor	Nuclear receptor ligand	Protease inhibitor	Enzyme inhibitor
Brucella_1_6185_uff_E=752.07	-8.6	Strophanthidin	CC12CCC3C(C1(CCC2C4=CC(=O)OC4)O)CCC5(C3(CCC(C5)O)C=O)O	0.08	0.07	-0.46	0.52	0.01	0.79
Brucella_1_98363_uff_E=584.75	-8.9	Isopteropodin	CC1C2CN3CCC4(C3CC2C(=CO1)C(=O)OC)C5=CC=CC=C5NC4=O	0.37	0.25	-0.34	0.07	-0.02	-0.02
Standard	-8.6	2-[3-[(3,5-dichlorophenyl)methylamino]propylamino]-1H-quinolin-4-one	C1=CC=C2C(=C1)C(=O)C=C(N2)NCCCNCC3=CC(=CC(=C3)Cl)Cl	0.31	0.05	0.27	-0.2	0.1	0.24

## Sheet: Table_F_S1_Data
	Descriptors	OOU(reference)	Isopteropodin	Strophanthidin
	Chemical formula	C19H19Cl2N3O	C21H24N2O4	C23H32O6
	PubChem ID	18353708	98363	6185
	Molecular Weight (g/mol)	376.3	368.4	404.5
	XLogP3	5	1.6	0.6
	HBD count	3	1	3
	HBA count	4	5	6
	Rotatable bond count	7	2	2
	TPSA (Å²)	56.92	67.9	104
	PAIN Alerts	None	None	None
	Molar Refractivity	105.6	106.47	106.16
	G-Protein CR Ligand	0.31	0.37	0.08
	Ion channel modulator	0.05	0.25	0.07
	Protein Kinase Inhibitor	0.27	-0.34	-0.46
	Nuclear Receptor ligand	-0.2	0.07	0.52
	Protease Inhibitor	0.1	-0.02	0.01
	Enzyme Inhibitor	0.24	-0.02	0.79

## Sheet: Table_G_S1_Data
	POCKET 1	POCKET 2	POCKET 3	POCKET 4	POCKET 5	POCKET 6	POCKET 7	POCKET 8	POCKET 9	POCKET 10	POCKET 11	POCKET 12	POCKET 13	POCKET 14	POCKET 15	POCKET 16	POCKET 17	POCKET 18	POCKET 19	POCKET 20	POCKET 21	POCKET 22	POCKET 23	POCKET 24	POCKET 25	POCKET 26	POCKET 27
	ALA A 11	ALA A 353	ALA A 384	ARG A 35	ALA A 353	ALA A 440	ASP A 51	ASN A 181	ARG A 317	ARG A 267	ARG A 143	ALA A 83	ALA A 350	ASP A 473	ALA A 402	ASP A 205	ALA A 476	ALA A 343	ARG A 297	ASP A 222	ARG A 250	ASN A 307	ALA A 78	ARG A 287	ARG A 210	ALA A 124	ASP A 51
	ALA A 13	ARG A 317	ALA A 387	ARG A 38	ARG A 507	ASN A 370	ASP A 232	ASP A 177	ASN A 296	ASP A 264	GLU A 138	ARG A 80	ARG A 507	GLN A 502	ALA A 407	GLY A 202	ALA A 493	ALA A 350	ASN A 296	GLU A 162	GLU A 249	ASP A 310	ARG A 81	ASN A 257	ASP A 205	ASP A 205	GLY A 54
	ALA A 83	ARG A 507	ARG A 424	ARG A 482	ASN A 354	CYS A 371	GLY A 54	LEU A 178	GLU A 299	GLU A 194	GLU A 139	ASN A 90	ASN A 346	ILE A 474	ALA A 414	LEU A 168	ARG A 454	ARG A 347	GLY A 22	HIS A 225	LYS A 5	GLU A 313	ASP A 310	ASP A 404	LEU A 206	GLU A 137	HIS A 53
	ALA A 233	ASP A 321	GLN A 391	ASN A 87	ASN A 358	GLN A 377	HIS A 53	LYS A 174	GLU A 313	ILE A 195	GLU A 141	GLU A 84	ASN A 349	LYS A 470	ARG A 329	LEU A 203	LEU A 492	ASN A 346	LEU A 294	LYS A 120	TYR A 45	GLY A 17	GLU A 313	LYS A 286	SER A 207	GLU A 139	ILE A 55
	ASP A 51	ASP A 473	GLN A 429	ASP A 91	GLN A 361	GLU A 372	ILE A 55	MET A 278	HIS A 341	LYS A 263	GLY A 150	SER A 88	ASN A 354	PRO A 503	ASP A 405	LEU A 206	LYS A 481	GLU A 330	LYS A 303	LYS A 224	TYR A 253	GLY A 306	LYS A 18	TYR A 6	TRP A 230	GLY A 122	LYS A 56
	ASP A 264	GLN A 322	GLU A 421	GLN A 461	GLY A 357	GLY A 443	MET A 227		ILE A 309	PHE A 268	GLY A 153	TYR A 93		VAL A 504	GLY A 413	LYS A 204	PRO A 478		MET A 301	THR A 211		GLY A 306	PHE A 312		TYR A 123	GLY A 125	TYR A 14
	GLU A 26	GLN A 466	GLY A 428	GLN A 466	PHE A 505	GLY A 495	PHE A 213		ILE A 344	SER A 266	PRO A 151				HIS A 409	PHE A 198	SER A 490		PHE A 293			HIS A 20	PRO A 19		TYR A 228	GLY A 136	TYR A 228
	GLY A 22	GLU A 469	ILE A 388	GLU A 469	PRO A 503	LYS A 374	TYR A 228		LEU A 314		THR A 140				LEU A 410	TYR A 272	THR A 496		PHE A 295			ILE A 21			TYR A 272	LYS A 204	VAL A 229
	GLY A 49	GLY A 319	TYR A 425	LEU A 39	PRO A 506	MET A 442	VAL A 229		SER A 340		TYR A 149				LYS A 401		VAL A 477		SER A 302			ILE A 309				PHE A 165
	GLY A 262	LEU A 320		PRO A 465		PRO A 376			TYR A 318						THR A 398				VAL A 308			LEU A 294				TRP A 126
	HIS A 20	LYS A 470		SER A 89		PRO A 439			TYR A 339													LYS A 18				TRP A 158
	HIS A 23	PRO A 506				VAL A 375																VAL A 308				TYR A 123
	HIS A 269	SER A 467																								TYR A 134
	HIS A 291	THR A 348																								TYR A 135
	ILE A 12	TYR A 318
	ILE A 265	TYR A 508
	LEU A 27	VAL A 504
	LEU A 234	VAL A 509
	LEU A 294	VAL A 509
	MET A 82	VAL A 509
	PHE A 79
	PHE A 268
	PHE A 293
	THR A 10
	THR A 48
	TRP A 230
	TYR A 14
	TYR A 25
	TYR A 93
	TYR A 237
	VAL A 229

## Sheet: Table_H_S1_Data
	TIME	BrucMetRS APO	BrucMetRS - OOU	BrucMetRS - ISOPTEROPODIN	BrucMetRS - STROPHANTHINDIN
	1	0	0	0	0
	2	0.226	0.219	0.228	0.215
	3	0.224	0.222	0.217	0.23
	4	0.216	0.216	0.216	0.215
	5	0.222	0.219	0.212	0.223
	6	0.217	0.221	0.219	0.215
	7	0.227	0.214	0.219	0.211
	8	0.222	0.219	0.224	0.218
	9	0.226	0.217	0.223	0.219
	10	0.224	0.218	0.222	0.221
	11	0.22	0.224	0.231	0.217
	12	0.225	0.223	0.22	0.217
	13	0.224	0.214	0.211	0.219
	14	0.218	0.229	0.212	0.221
	15	0.228	0.235	0.211	0.213
	16	0.234	0.219	0.224	0.216
	17	0.22	0.22	0.219	0.214
	18	0.227	0.225	0.226	0.218
	19	0.213	0.223	0.229	0.217
	20	0.217	0.217	0.226	0.219
	21	0.207	0.214	0.219	0.218
	Total RMSD	4.437	4.408	4.408	4.356
	Average RMSD	0.2112	0.2099	0.2099	0.2074
	Highest RMSD	0.234	0.235	0.231	0.23
	Lowest RMSD	0	0	0	0
	Time Frame of Highest RMSD	16	15	11	3
	Time Frame of Lowest RMSD	1	1	1	1
	RMSD Peak Distribution
	0.00 - 0.49A	20	20	20	20
	0.50 – 0.99A	0	0	0	0
	1.00 – 1.49A	0	0	0	0
	1.50 – 1.99A	0	0	0	0
	2.00 – 2.49A	0	0	0	0
	2.50 – 2.99A	0	0	0	0
	3.00 – 3.49A	0	0	0	0

## Sheet: Table_I_S1_Data
	BrucMetRS APO	BrucMetRS - OOU	BrucMetRS - ISOPTEROPODIN	BrucMetRS - STROPHANTHINDIN
1	0.283767	0.280889	0.281056	0.28839
2	0.203237	0.198975	0.189668	0.199854
3	0.175083	0.184745	0.162388	0.204704
4	0.149548	0.15311	0.156322	0.160704
5	0.155744	0.152651	0.16455	0.172295
6	0.164807	0.124401	0.15257	0.130401
7	0.111697	0.141194	0.168807	0.150413
8	0.103823	0.139588	0.173499	0.129772
9	0.167645	0.167537	0.167259	0.171966
10	0.191893	0.173846	0.145868	0.18585
11	0.204636	0.159106	0.194945	0.170018
12	0.170998	0.169672	0.178273	0.170607
13	0.155076	0.194811	0.210446	0.177756
14	0.179314	0.176369	0.17726	0.17227
15	0.252235	0.257207	0.230519	0.28416
16	0.194813	0.180872	0.194172	0.202792
17	0.177018	0.168845	0.190931	0.214334
18	0.175115	0.201094	0.185571	0.184038
19	0.186706	0.211111	0.192039	0.171561
20	0.178469	0.222084	0.229945	0.17052
21	0.171445	0.178877	0.183996	0.189351
22	0.162508	0.145519	0.16176	0.204475
23	0.155667	0.149146	0.171364	0.164854
24	0.159287	0.151409	0.173548	0.146408
25	0.151722	0.170727	0.171633	0.154814
26	0.171823	0.169102	0.132195	0.171722
27	0.189385	0.185671	0.171951	0.209142
28	0.152624	0.152576	0.156866	0.164769
29	0.132001	0.124676	0.157078	0.1629
30	0.177844	0.166593	0.17901	0.136014
31	0.177862	0.181062	0.162261	0.149265
32	0.162374	0.174541	0.156779	0.161008
33	0.158165	0.170874	0.14688	0.166085
34	0.159339	0.154174	0.138287	0.121951
35	0.16184	0.157921	0.160939	0.124434
36	0.171715	0.158916	0.161994	0.146869
37	0.137083	0.147254	0.159456	0.168423
38	0.167305	0.142372	0.166098	0.19522
39	0.203324	0.191062	0.236967	0.249975
40	0.170173	0.175698	0.183171	0.201643
41	0.170207	0.178032	0.152725	0.170615
42	0.167664	0.1798	0.210255	0.180497
43	0.191407	0.176218	0.173496	0.17827
44	0.152394	0.180239	0.159128	0.162288
45	0.174473	0.176357	0.17877	0.157167
46	0.162334	0.178413	0.160938	0.138961
47	0.188005	0.256937	0.227034	0.220792
48	0.190522	0.167786	0.183164	0.146859
49	0.184324	0.183327	0.159449	0.177034
50	0.172675	0.158423	0.138054	0.144869
51	0.154498	0.147562	0.184539	0.145928
52	0.239249	0.218231	0.206767	0.159613
53	0.1809	0.162688	0.187641	0.15341
54	0.169055	0.174798	0.165371	0.17481
55	0.174137	0.160516	0.16407	0.187471
56	0.173081	0.153185	0.165971	0.183268
57	0.181435	0.176407	0.157501	0.176704
58	0.207653	0.179553	0.165943	0.173303
59	0.159001	0.175712	0.175044	0.185379
60	0.168469	0.143512	0.214217	0.188725
61	0.183182	0.164519	0.168726	0.181268
62	0.19783	0.170151	0.155578	0.195184
63	0.309457	0.260138	0.251263	0.228208
64	0.185906	0.175884	0.191396	0.218319
65	0.207667	0.180023	0.190028	0.175265
66	0.170253	0.148498	0.178335	0.175173
67	0.169301	0.178008	0.165387	0.192312
68	0.163423	0.192922	0.158959	0.154594
69	0.150987	0.171133	0.159106	0.161528
70	0.159166	0.176282	0.177047	0.189081
71	0.148324	0.210328	0.179482	0.18984
72	0.177969	0.171586	0.161316	0.170744
73	0.143262	0.148148	0.172744	0.148987
74	0.173988	0.188735	0.1489	0.150497
75	0.180317	0.222535	0.195812	0.149076
76	0.201453	0.217539	0.17263	0.19989
77	0.147536	0.165596	0.159921	0.164389
78	0.163067	0.18325	0.161128	0.181277
79	0.16979	0.168362	0.163243	0.190232
80	0.167145	0.163958	0.180886	0.163888
81	0.18112	0.159943	0.216174	0.185148
82	0.177738	0.189554	0.19736	0.195412
83	0.190227	0.154545	0.183287	0.19799
84	0.166306	0.174014	0.14595	0.165736
85	0.177693	0.195458	0.149863	0.176506
86	0.206916	0.224246	0.159149	0.198244
87	0.193698	0.209015	0.180397	0.183395
88	0.162324	0.167261	0.170037	0.166424
89	0.156575	0.183104	0.158946	0.177895
90	0.166415	0.199127	0.163525	0.186701
91	0.163071	0.161672	0.13809	0.177004
92	0.182671	0.147254	0.172283	0.132763
93	0.148456	0.162532	0.149142	0.131547
94	0.163579	0.174262	0.159155	0.142149
95	0.179489	0.173222	0.185259	0.15721
96	0.189851	0.17236	0.217757	0.166817
97	0.20209	0.180422	0.208827	0.166969
98	0.174136	0.187568	0.140232	0.182918
99	0.150998	0.164021	0.153765	0.168881
100	0.172492	0.164501	0.187327	0.191759
101	0.156617	0.17912	0.175194	0.178661
102	0.154002	0.179662	0.159256	0.173186
103	0.143782	0.156939	0.145764	0.136477
104	0.167537	0.158187	0.154935	0.174112
105	0.213204	0.176425	0.146798	0.174755
106	0.141891	0.165499	0.144972	0.176387
107	0.157912	0.143146	0.171907	0.155926
108	0.174732	0.166611	0.174297	0.140827
109	0.237456	0.199008	0.185533	0.158941
110	0.169909	0.180216	0.163058	0.156587
111	0.184555	0.17759	0.167238	0.164535
112	0.207602	0.200526	0.212731	0.204301
113	0.193554	0.195032	0.162483	0.188161
114	0.214227	0.241729	0.224228	0.244697
115	0.1367	0.175917	0.169268	0.151828
116	0.143162	0.172427	0.156788	0.139357
117	0.159282	0.151124	0.166269	0.130811
118	0.200887	0.182333	0.170318	0.152283
119	0.300705	0.274653	0.295945	0.208552
120	0.203572	0.235586	0.256416	0.227871
121	0.176815	0.175999	0.212619	0.172619
122	0.191904	0.213058	0.243892	0.205182
123	0.255308	0.213964	0.24108	0.256045
124	0.122499	0.149373	0.166882	0.131358
125	0.172287	0.139121	0.173753	0.135398
126	0.19874	0.182312	0.173948	0.192351
127	0.195895	0.2192	0.207103	0.194218
128	0.172246	0.164743	0.189774	0.205751
129	0.171199	0.197881	0.191808	0.165213
130	0.200523	0.214135	0.17032	0.158287
131	0.190598	0.212533	0.242937	0.196355
132	0.180582	0.152472	0.156499	0.153454
133	0.1826	0.172908	0.180979	0.192861
134	0.277674	0.227275	0.21773	0.236066
135	0.18833	0.171924	0.187029	0.194039
136	0.225007	0.172444	0.201292	0.189759
137	0.189255	0.178401	0.211542	0.176119
138	0.182461	0.156742	0.172267	0.187148
139	0.182579	0.164456	0.182564	0.178316
140	0.188847	0.161746	0.147093	0.173166
141	0.22881	0.198129	0.178587	0.156994
142	0.223267	0.233557	0.233129	0.224305
143	0.225667	0.228322	0.224745	0.21373
144	0.25143	0.239732	0.223685	0.235587
145	0.201385	0.209449	0.172255	0.186531
146	0.140976	0.19091	0.147541	0.161796
147	0.168467	0.153353	0.178475	0.163857
148	0.227524	0.209386	0.213012	0.21177
149	0.207083	0.241102	0.218225	0.217413
150	0.208761	0.196456	0.222741	0.20186
151	0.263219	0.248916	0.225658	0.235494
152	0.158418	0.186971	0.173334	0.160732
153	0.159667	0.160193	0.175911	0.155259
154	0.154145	0.17755	0.175883	0.15313
155	0.152652	0.160843	0.185637	0.163662
156	0.189712	0.179018	0.193971	0.208127
157	0.208131	0.193941	0.201339	0.191149
158	0.196653	0.172839	0.181007	0.185104
159	0.205115	0.168669	0.171921	0.19574
160	0.171825	0.196258	0.136755	0.18816
161	0.173831	0.207447	0.14318	0.168384
162	0.149307	0.146714	0.163515	0.158582
163	0.163045	0.148591	0.131079	0.158689
164	0.152686	0.14551	0.136816	0.157509
165	0.168608	0.15285	0.16144	0.16207
166	0.172566	0.150743	0.177054	0.174837
167	0.189953	0.187855	0.224197	0.215213
168	0.244805	0.268066	0.20479	0.221003
169	0.196835	0.156057	0.163366	0.18422
170	0.186426	0.171692	0.174282	0.220623
171	0.188516	0.178343	0.186243	0.197962
172	0.153566	0.190333	0.173664	0.199321
173	0.163553	0.170488	0.162032	0.171664
174	0.176878	0.149655	0.172886	0.172362
175	0.17074	0.188781	0.148524	0.155712
176	0.157504	0.182252	0.165572	0.166876
177	0.14463	0.200808	0.147203	0.171598
178	0.169687	0.197624	0.161586	0.187602
179	0.179832	0.178081	0.158205	0.172003
180	0.198529	0.162776	0.162214	0.150816
181	0.207888	0.202809	0.188757	0.218743
182	0.21813	0.221644	0.241294	0.197346
183	0.200074	0.157272	0.163467	0.141446
184	0.18694	0.150947	0.185943	0.165707
185	0.188656	0.153284	0.199512	0.180384
186	0.188385	0.201361	0.186777	0.190632
187	0.225223	0.221792	0.21652	0.199936
188	0.224299	0.174727	0.189679	0.19894
189	0.150633	0.156968	0.16312	0.156125
190	0.152209	0.17889	0.18591	0.150329
191	0.163156	0.196476	0.203046	0.167652
192	0.172557	0.155396	0.194215	0.164605
193	0.137419	0.159818	0.160086	0.149867
194	0.16081	0.195132	0.159424	0.175753
195	0.17611	0.189278	0.185571	0.185769
196	0.162854	0.192406	0.185227	0.180519
197	0.148235	0.175156	0.183229	0.154301
198	0.21063	0.175379	0.22052	0.17544
199	0.205036	0.206535	0.205822	0.190108
200	0.274182	0.203906	0.242212	0.222974
201	0.172263	0.190193	0.227288	0.188743
202	0.182914	0.224733	0.198756	0.221294
203	0.174708	0.208913	0.179642	0.17282
204	0.177006	0.19854	0.169726	0.169196
205	0.187522	0.200722	0.159824	0.199199
206	0.155868	0.166658	0.160057	0.158608
207	0.137822	0.179703	0.144311	0.149418
208	0.185782	0.144824	0.174228	0.210308
209	0.206291	0.197876	0.179037	0.172156
210	0.225173	0.233391	0.180673	0.208888
211	0.189242	0.212948	0.179796	0.180987
212	0.15672	0.21519	0.189267	0.169516
213	0.166008	0.161615	0.160964	0.174543
214	0.186505	0.144098	0.192395	0.187363
215	0.160622	0.159344	0.150414	0.162854
216	0.151986	0.14383	0.164287	0.167848
217	0.149256	0.160239	0.172475	0.157079
218	0.211529	0.184222	0.230682	0.209675
219	0.314864	0.245168	0.256377	0.279184
220	0.196669	0.197925	0.174736	0.153674
221	0.15749	0.20568	0.174075	0.181841
222	0.17918	0.16073	0.169152	0.208258
223	0.16428	0.125504	0.13808	0.172493
224	0.149715	0.135773	0.17385	0.148924
225	0.132882	0.153732	0.157246	0.17286
226	0.146647	0.180073	0.183459	0.168815
227	0.145746	0.176709	0.17381	0.191879
228	0.16928	0.177109	0.179355	0.226656
229	0.185229	0.185798	0.158451	0.167515
230	0.172614	0.171926	0.139993	0.169914
231	0.167632	0.187621	0.179732	0.177991
232	0.189338	0.203825	0.182233	0.161134
233	0.205123	0.160431	0.15485	0.165806
234	0.185688	0.176143	0.14709	0.148928
235	0.156526	0.133659	0.159563	0.173559
236	0.171366	0.172318	0.155178	0.153559
237	0.168806	0.160043	0.16342	0.161553
238	0.215387	0.147154	0.210374	0.190574
239	0.182516	0.148805	0.188206	0.180497
240	0.212881	0.228312	0.232431	0.192717
241	0.222248	0.182308	0.202713	0.159995
242	0.209013	0.18669	0.179783	0.196464
243	0.214609	0.193256	0.207546	0.178143
244	0.218476	0.214993	0.195892	0.222695
245	0.202425	0.199701	0.1878	0.185249
246	0.211428	0.182324	0.183112	0.174993
247	0.179878	0.189621	0.189034	0.158434
248	0.141709	0.162705	0.14673	0.163447
249	0.145663	0.126431	0.177334	0.167823
250	0.213871	0.190934	0.208292	0.206428
251	0.139349	0.172373	0.135091	0.16221
252	0.162891	0.144544	0.152105	0.142586
253	0.192355	0.182861	0.17157	0.175936
254	0.202676	0.181014	0.188865	0.164118
255	0.177363	0.178514	0.178594	0.175116
256	0.180924	0.214643	0.206787	0.189297
257	0.178312	0.149806	0.168811	0.154251
258	0.155673	0.137194	0.129193	0.165102
259	0.14797	0.142469	0.152909	0.149036
260	0.269979	0.233658	0.196061	0.210445
261	0.168487	0.182279	0.182649	0.168495
262	0.173032	0.185691	0.184462	0.179989
263	0.159548	0.199424	0.196356	0.187807
264	0.17459	0.208689	0.174007	0.193059
265	0.162602	0.165131	0.171061	0.161826
266	0.164658	0.201955	0.167053	0.181154
267	0.191421	0.180272	0.16493	0.149499
268	0.189773	0.19011	0.158808	0.223508
269	0.135577	0.169469	0.162455	0.181019
270	0.151134	0.158777	0.152391	0.181639
271	0.151683	0.152691	0.146118	0.177668
272	0.17747	0.174519	0.151755	0.179089
273	0.169971	0.17423	0.169697	0.164317
274	0.186467	0.152334	0.167359	0.180743
275	0.160764	0.150862	0.147369	0.149764
276	0.172562	0.157966	0.172482	0.188709
277	0.1601	0.144494	0.173966	0.176716
278	0.201327	0.211307	0.20761	0.186663
279	0.180888	0.190852	0.199147	0.1985
280	0.14648	0.169782	0.191116	0.188021
281	0.159196	0.186292	0.191051	0.198994
282	0.16046	0.168283	0.17326	0.155766
283	0.170938	0.158253	0.15329	0.164361
284	0.152946	0.168878	0.17679	0.185754
285	0.148978	0.158434	0.180954	0.172367
286	0.141904	0.16921	0.153524	0.17809
287	0.139661	0.144696	0.149722	0.151479
288	0.148306	0.165731	0.165647	0.176413
289	0.147103	0.154249	0.118808	0.168209
290	0.20664	0.191202	0.224568	0.229726
291	0.186215	0.185096	0.138793	0.190384
292	0.182949	0.186604	0.192521	0.165898
293	0.184186	0.169518	0.205549	0.181318
294	0.199176	0.137175	0.175604	0.192245
295	0.193943	0.188217	0.217911	0.188776
296	0.268034	0.220593	0.308958	0.223951
297	0.234898	0.191294	0.207435	0.226619
298	0.226952	0.166846	0.212282	0.210461
299	0.193424	0.195959	0.199472	0.224481
300	0.205967	0.2141	0.2037	0.22626
301	0.215903	0.184582	0.182962	0.195652
302	0.206251	0.270313	0.177915	0.190119
303	0.192708	0.231929	0.191971	0.205252
304	0.267249	0.227917	0.237716	0.226233
305	0.221166	0.221705	0.216789	0.233791
306	0.229632	0.17943	0.192823	0.19578
307	0.209862	0.170404	0.184996	0.199836
308	0.164905	0.186169	0.16679	0.196295
309	0.154582	0.193311	0.191735	0.183296
310	0.158039	0.166701	0.167858	0.160184
311	0.155583	0.161451	0.167231	0.1774
312	0.16616	0.162893	0.182147	0.166863
313	0.156236	0.171292	0.197398	0.179156
314	0.170004	0.162885	0.203092	0.163035
315	0.162178	0.186975	0.199924	0.162986
316	0.157821	0.167161	0.186498	0.177698
317	0.20626	0.204861	0.227591	0.21427
318	0.192447	0.189196	0.180554	0.153703
319	0.168533	0.157188	0.134228	0.137897
320	0.16842	0.16419	0.185669	0.130114
321	0.146102	0.153216	0.185078	0.148376
322	0.141682	0.162385	0.14058	0.151153
323	0.156627	0.173706	0.159318	0.144756
324	0.160198	0.184448	0.14913	0.15035
325	0.160152	0.14503	0.176633	0.169994
326	0.190668	0.147876	0.163148	0.173145
327	0.184423	0.153404	0.18816	0.153319
328	0.165138	0.163195	0.175302	0.166314
329	0.151867	0.148334	0.20442	0.186265
330	0.170124	0.15941	0.170893	0.173186
331	0.208949	0.148883	0.161055	0.195846
332	0.2189	0.180869	0.175021	0.284609
333	0.197881	0.177299	0.187157	0.186451
334	0.176313	0.176466	0.187254	0.17477
335	0.25878	0.20037	0.186068	0.174111
336	0.232357	0.215209	0.219393	0.222306
337	0.18127	0.17304	0.195874	0.167982
338	0.202364	0.180068	0.209492	0.170408
339	0.206139	0.197147	0.222871	0.158626
340	0.201343	0.192885	0.22913	0.178671
341	0.163308	0.183177	0.224312	0.189345
342	0.117973	0.161576	0.177519	0.16482
343	0.160917	0.179331	0.182864	0.157672
344	0.155052	0.195883	0.17523	0.187962
345	0.17117	0.207532	0.161401	0.156125
346	0.172937	0.200283	0.178953	0.148462
347	0.151069	0.177293	0.180735	0.167887
348	0.198789	0.194215	0.185444	0.174246
349	0.161786	0.177372	0.152339	0.15291
350	0.160544	0.166621	0.177653	0.174171
351	0.195508	0.193563	0.176437	0.165872
352	0.168576	0.159406	0.173683	0.155511
353	0.176505	0.147422	0.155944	0.157038
354	0.208356	0.167415	0.158075	0.161157
355	0.21022	0.203145	0.212351	0.181948
356	0.147567	0.131607	0.17191	0.160434
357	0.128453	0.157217	0.178799	0.171928
358	0.162529	0.201306	0.19904	0.16816
359	0.149527	0.170902	0.163372	0.155547
360	0.163053	0.161012	0.145542	0.154939
361	0.175637	0.15389	0.179394	0.144117
362	0.147141	0.152679	0.18098	0.168989
363	0.170323	0.183156	0.212775	0.202244
364	0.193197	0.165544	0.197775	0.189537
365	0.158997	0.19028	0.19448	0.152122
366	0.196552	0.174547	0.195924	0.184661
367	0.179832	0.203806	0.227837	0.168213
368	0.163838	0.189359	0.171432	0.176097
369	0.151041	0.175909	0.166565	0.184048
370	0.202052	0.180148	0.23097	0.212494
371	0.189691	0.208475	0.225406	0.17462
372	0.176452	0.145492	0.197954	0.172679
373	0.137571	0.150972	0.1913	0.168879
374	0.19334	0.217742	0.18132	0.231282
375	0.209416	0.201601	0.150338	0.198791
376	0.233927	0.219398	0.244866	0.205188
377	0.208519	0.251517	0.286008	0.257352
378	0.269142	0.279432	0.232191	0.268855
379	0.18323	0.179642	0.176093	0.188735
380	0.197517	0.186843	0.215494	0.21181
381	0.217104	0.180373	0.206134	0.191456
382	0.194784	0.198366	0.250257	0.222847
383	0.1725	0.146188	0.177724	0.16485
384	0.220071	0.171139	0.171177	0.152371
385	0.21632	0.181894	0.233262	0.193929
386	0.173819	0.156912	0.160732	0.187976
387	0.159889	0.209533	0.22822	0.191883
388	0.161779	0.165081	0.184141	0.150842
389	0.162323	0.184249	0.188853	0.175175
390	0.184325	0.203338	0.168814	0.185463
391	0.184382	0.175899	0.141992	0.191559
392	0.232726	0.181519	0.180218	0.164689
393	0.205098	0.195921	0.166261	0.17386
394	0.185165	0.199255	0.137632	0.165375
395	0.157736	0.17454	0.176692	0.164034
396	0.189128	0.150902	0.176551	0.161045
397	0.178554	0.167125	0.166176	0.204651
398	0.170902	0.163144	0.160138	0.163632
399	0.177427	0.217761	0.154454	0.201652
400	0.169069	0.200363	0.169239	0.202337
401	0.17741	0.201534	0.165197	0.175647
402	0.206967	0.213948	0.181717	0.213224
403	0.194364	0.142246	0.16632	0.199772
404	0.153176	0.163128	0.199586	0.16104
405	0.151018	0.165131	0.174545	0.20163
406	0.155214	0.171244	0.166234	0.183398
407	0.143082	0.184078	0.188552	0.181421
408	0.176912	0.173516	0.164883	0.184082
409	0.183413	0.179848	0.16648	0.164315
410	0.162378	0.16662	0.174297	0.19836
411	0.204952	0.206609	0.205579	0.24425
412	0.213209	0.199385	0.196857	0.24047
413	0.181941	0.183871	0.184767	0.155842
414	0.161185	0.166092	0.168656	0.142182
415	0.195141	0.193585	0.167773	0.153671
416	0.191383	0.182906	0.156432	0.134249
417	0.192786	0.184185	0.157918	0.17211
418	0.213215	0.171012	0.216463	0.192855
419	0.15482	0.164886	0.186804	0.148662
420	0.180263	0.15851	0.181525	0.162314
421	0.173347	0.153988	0.166007	0.160177
422	0.169579	0.159628	0.175003	0.136318
423	0.149693	0.14332	0.16274	0.169683
424	0.163385	0.201485	0.177751	0.190908
425	0.197148	0.24193	0.207205	0.188092
426	0.236505	0.213379	0.291571	0.270383
427	0.147276	0.186193	0.179613	0.172289
428	0.168501	0.179141	0.163054	0.187262
429	0.170865	0.17655	0.189733	0.154708
430	0.15881	0.205165	0.152516	0.16389
431	0.210477	0.232876	0.208795	0.197397
432	0.207568	0.163124	0.167272	0.161089
433	0.184259	0.155833	0.167068	0.176274
434	0.221957	0.165683	0.191349	0.224623
435	0.199412	0.178637	0.159933	0.221881
436	0.18965	0.173064	0.205841	0.148903
437	0.194875	0.178681	0.193024	0.178806
438	0.200806	0.203893	0.190582	0.166574
439	0.194119	0.165508	0.165977	0.165491
440	0.179722	0.165901	0.176859	0.156708
441	0.200994	0.251886	0.210052	0.187749
442	0.151149	0.141719	0.163622	0.144359
443	0.160987	0.150315	0.165031	0.143262
444	0.164036	0.156561	0.146998	0.13085
445	0.124095	0.138767	0.152008	0.1518
446	0.177736	0.145818	0.146389	0.151847
447	0.198254	0.156283	0.150381	0.145187
448	0.163133	0.151565	0.180533	0.169294
449	0.145054	0.154726	0.153811	0.152715
450	0.154912	0.173791	0.16239	0.157499
451	0.133606	0.20061	0.167528	0.144755
452	0.157875	0.154624	0.176387	0.14426
453	0.158474	0.189921	0.178071	0.158373
454	0.155957	0.170803	0.157657	0.180992
455	0.216937	0.189525	0.178191	0.217295
456	0.154697	0.161983	0.18322	0.177145
457	0.176554	0.140182	0.190965	0.1895
458	0.15952	0.175563	0.188333	0.168054
459	0.159336	0.156922	0.175905	0.168731
460	0.173959	0.156093	0.157092	0.189733
461	0.161625	0.15695	0.147283	0.183775
462	0.134776	0.145625	0.155865	0.158362
463	0.144337	0.182479	0.167971	0.164926
464	0.195692	0.174539	0.160121	0.170875
465	0.167116	0.186144	0.186704	0.177424
466	0.179349	0.124389	0.202557	0.171973
467	0.201661	0.15284	0.202837	0.154286
468	0.185972	0.193484	0.194162	0.160218
469	0.183069	0.191627	0.118328	0.168472
470	0.168851	0.175333	0.155437	0.172935
471	0.180026	0.147561	0.153346	0.176941
472	0.178458	0.177612	0.186561	0.182734
473	0.170225	0.193136	0.159556	0.157513
474	0.178046	0.22944	0.185867	0.203012
475	0.171309	0.178635	0.162369	0.165781
476	0.205241	0.194658	0.192103	0.201648
477	0.210311	0.225964	0.223923	0.281717
478	0.196435	0.226183	0.195283	0.216029
479	0.167019	0.183711	0.187236	0.15933
480	0.180881	0.16818	0.146523	0.155601
481	0.144426	0.177281	0.165876	0.139987
482	0.15503	0.141972	0.18112	0.149853
483	0.197351	0.202222	0.208609	0.163844
484	0.167354	0.133658	0.167138	0.154373
485	0.184972	0.171465	0.153001	0.15088
486	0.187086	0.20269	0.16909	0.208217
487	0.178863	0.247362	0.216872	0.22402
488	0.215741	0.196918	0.171891	0.183348
489	0.19101	0.153266	0.169155	0.207956
490	0.163891	0.197983	0.195729	0.170779
491	0.217333	0.219281	0.206735	0.196731
492	0.240412	0.232642	0.22316	0.258591
493	0.215198	0.244109	0.246482	0.198515
494	0.202375	0.178931	0.182333	0.213055
495	0.208642	0.178388	0.178436	0.172435
496	0.164536	0.170376	0.165032	0.185255
497	0.185507	0.211905	0.195105	0.195092
498	0.263514	0.260286	0.223918	0.20558
499	0.209516	0.213756	0.2019	0.23297
500	0.213573	0.188553	0.224932	0.228683
501	0.219931	0.195124	0.209749	0.199201
502	0.152373	0.184173	0.190139	0.203888
503	0.173258	0.185949	0.17583	0.184623
504	0.207977	0.233649	0.208364	0.195306
505	0.183891	0.19889	0.162193	0.172464
506	0.190723	0.1922	0.172067	0.18752
507	0.285468	0.244457	0.221849	0.277914
Total Global RMSF	91.8492	91.5704	91.8067	91.0109
Average Global RMSF	0.1812	0.1806	0.1811	0.1795
Total Regional RMSF(Pocket 1)	5.4497	5.3549	5.3004	5.4541
Average Regional RMSF(Pocket 1)	0.1758	0.1727	0.171	0.1759
Highest Fluc.	0.3149	0.2809	0.309	0.2884
Least Fluc.	0.1038	0.1244	0.1183	0.122
Range of RMSF	0.2111	0.1565	0.1907	0.1664
POCKET 1
10	0.191893	0.173846	0.18585	0.145868
11	0.204636	0.159106	0.170018	0.194945
12	0.170998	0.169672	0.170607	0.178273
13	0.155076	0.194811	0.177756	0.210446
14	0.179314	0.176369	0.17227	0.17726
20	0.178469	0.222084	0.17052	0.229945
22	0.162508	0.145519	0.204475	0.16176
23	0.155667	0.149146	0.164854	0.171364
25	0.151722	0.170727	0.154814	0.171633
26	0.171823	0.169102	0.171722	0.132195
27	0.189385	0.185671	0.209142	0.171951
48	0.190522	0.167786	0.146859	0.183164
49	0.184324	0.183327	0.177034	0.159449
51	0.154498	0.147562	0.145928	0.184539
79	0.16979	0.168362	0.190232	0.163243
82	0.177738	0.189554	0.195412	0.19736
83	0.190227	0.154545	0.19799	0.183287
93	0.148456	0.162532	0.131547	0.149142
229	0.185229	0.185798	0.167515	0.158451
230	0.172614	0.171926	0.169914	0.139993
233	0.205123	0.160431	0.165806	0.15485
234	0.185688	0.176143	0.148928	0.14709
237	0.168806	0.160043	0.161553	0.16342
262	0.173032	0.185691	0.179989	0.184462
264	0.17459	0.208689	0.193059	0.174007
265	0.162602	0.165131	0.161826	0.171061
268	0.189773	0.19011	0.223508	0.158808
269	0.135577	0.169469	0.181019	0.162455
291	0.186215	0.185096	0.190384	0.138793
293	0.184186	0.169518	0.181318	0.205549
294	0.199176	0.137175	0.192245	0.175604

## Sheet: Table_J_S1_Data
		BrucMetRS Apo			BrucMetRS - OOU			BrucMetRS - Isopteropodin			BrucMetRS - Strophanthidin
	1	0.0759579	0.067681	0.126872	0.142611	0.0325806	0.0524783	0.0181497	0.0858338	0.0697893	0.105678	0.0402135	0.110643
	2	0.073439	0.0399015	0.0541784	0.0758423	0.0448483	0.0253847	0.061909	0.0309903	0.014371	0.0560646	0.0450243	0.0436601
	3	0.0184899	0.0655761	0.022914	0.0559493	0.0504508	0.0366031	0.0282278	0.0610128	0.0412907	0.0764583	0.0339821	0.0282405
	4	0.018027	0.0105381	0.0166912	0.015635	0.0639003	0.0245277	0.0117676	0.0491943	0.02949	0.069441	0.0282065	0.0171753
	5	0.0404569	0.0245419	0.0320661	0.0266625	0.0376036	0.013692	0.0125408	0.0391883	0.0415731	0.033397	0.0679322	0.0312083
	6	0.0241657	0.0287723	0.0415581	0.0274124	0.0245518	0.0354342	0.0291789	0.0409928	0.0417736	0.024277	0.0582112	0.0262832
	7	0.0168022	0.0260604	0.0341206	0.025701	0.0352321	0.0319109	0.0553548	0.0141351	0.0365931	0.00706908	0.0223313	0.0440375
	8	0.0123847	0.0264984	0.0159128	0.0299388	0.00908228	0.0204115	0.0717592	0.0517423	0.0526487	0.0252718	0.0224259	0.0188914
	9	0.0104363	0.0121777	0.0427457	0.0557916	0.0191067	0.0718964	0.0347272	0.0435198	0.0249635	0.0307675	0.0472211	0.0315667
	10	0.0321805	0.00753345	0.048149	0.0701163	0.0319692	0.0502008	0.0298117	0.0487525	0.0344437	0.0508842	0.0162081	0.0170092
	11	0.0372697	0.0208701	0.0457852	0.0313042	0.0438959	0.0394674	0.0379389	0.0408142	0.0453797	0.0174576	0.0549281	0.024279
	12	0.0412127	0.0411188	0.0275487	0.0366688	0.0212578	0.0444206	0.0310802	0.0445622	0.0339225	0.0510129	0.0701004	0.0345754
	13	0.0275165	0.0517009	0.0610125	0.0407776	0.0619309	0.0215456	0.0517386	0.0510574	0.0402739	0.0527019	0.0571943	0.0184671
	14	0.0669517	0.0268224	0.0212337	0.0323603	0.0702056	0.0362113	0.0406472	0.049293	0.0331811	0.0400478	0.0477151	0.0482841
	15	0.0179859	0.105508	0.0810893	0.0495104	0.0512938	0.09812	0.0534759	0.0503291	0.0557729	0.138324	0.0633858	0.101687
	16	0.0180722	0.0316349	0.0671491	0.0490333	0.0429274	0.00469296	0.0396187	0.0418893	0.0320163	0.0445412	0.0472074	0.0699779
	17	0.0264693	0.0394961	0.0528039	0.030564	0.042132	0.0412909	0.0580051	0.0324911	0.0261278	0.0460864	0.0410513	0.0842704
	18	0.0345579	0.0375236	0.0444621	0.0244925	0.0570596	0.0242057	0.0358304	0.047684	0.0530609	0.0335567	0.0358367	0.0571557
	19	0.0558058	0.0179653	0.045318	0.0166534	0.055019	0.0252645	0.0478644	0.0635944	0.0546849	0.0304634	0.0321079	0.0603096
	20	0.0595316	0.0469683	0.0674853	0.0280717	0.0592519	0.0398549	0.0712708	0.0457941	0.0564116	0.0246	0.0393224	0.0243473
	21	0.0663251	0.0434962	0.0397352	0.0240527	0.0475117	0.0571277	0.0134915	0.0313159	0.06589	0.047823	0.0727703	0.0236896
	22	0.0381124	0.0223982	0.0189556	0.025134	0.0221355	0.0293786	0.00494368	0.0255441	0.0521498	0.0531213	0.0818027	0.0226801
	23	0.0181257	0.0346116	0.0340209	0.0438864	0.0434285	0.0372113	0.0297499	0.0478917	0.0163934	0.033988	0.0494876	0.0516302
	24	0.0360985	0.0531727	0.0463538	0.0326242	0.03892	0.0716394	0.0375775	0.0173386	0.0452826	0.026186	0.0261984	0.0253699
	25	0.0389507	0.0370323	0.0352447	0.0445082	0.0565639	0.0440341	0.0222155	0.0211112	0.030898	0.0281523	0.0253233	0.0547212
	26	0.030431	0.0415787	0.02786	0.0106516	0.0576405	0.0354641	0.00709959	0.0114663	0.0374248	0.0195068	0.0592532	0.0178047
	27	0.113427	0.0526284	0.0483486	0.0350108	0.0402776	0.0331651	0.0426508	0.0221603	0.0576818	0.0224589	0.0366028	0.0351866
	28	0.0326918	0.0651493	0.0328546	0.0363096	0.01485	0.0184066	0.0260665	0.0219969	0.0469198	0.0170172	0.0474682	0.0493434
	29	0.0343215	0.0292286	0.0270736	0.0517741	0.00860167	0.0227904	0.0250309	0.0465587	0.0377253	0.0128292	0.0371942	0.0255116
	30	0.0586341	0.0288373	0.0287861	0.0507159	0.028697	0.0235672	0.00871696	0.0411073	0.0274379	0.0208491	0.0263734	0.044687
	31	0.0440513	0.0299136	0.0482064	0.0135326	0.0418704	0.0395461	0.00579887	0.0383949	0.0592543	0.0323133	0.0333172	0.0401999
	32	0.0388931	0.0164321	0.0577848	0.013432	0.00285108	0.0275601	0.0129328	0.0301561	0.0477549	0.0181366	0.0395646	0.0396186
	33	0.0332201	0.0318406	0.0350695	0.0359096	0.0176095	0.0282126	0.013252	0.0559214	0.0380502	0.0108362	0.0363023	0.0659063
	34	0.0362078	0.0365059	0.014934	0.0354919	0.0318236	0.0370892	0.0182438	0.0472913	0.0552663	0.04906	0.0119635	0.0268366
	35	0.0344966	0.042424	0.0410197	0.0356116	0.0392651	0.0253838	0.0318558	0.043936	0.0176766	0.0371986	0.0221839	0.0383367
	36	0.0326506	0.0433448	0.0329673	0.0183632	0.0588829	0.0197064	0.0459652	0.0408482	0.0425626	0.0283816	0.0127164	0.0545598
	37	0.0347293	0.0250065	0.0154112	0.0240833	0.0403666	0.0281769	0.0432854	0.0627053	0.0292523	0.0374971	0.0433487	0.0679158
	38	0.0565216	0.0318813	0.00990703	0.0524214	0.0287741	0.0240594	0.0521936	0.0541114	0.0278455	0.0171365	0.0558801	0.0390831
	39	0.0762953	0.0382176	0.043738	0.0543049	0.0292204	0.0107309	0.0855592	0.0358256	0.0310605	0.0757185	0.0872548	0.0580761
	40	0.0675502	0.0548161	0.0274528	0.0709081	0.0438312	0.0297436	0.0499358	0.0378839	0.0395273	0.0307484	0.0776587	0.0348092
	41	0.0788754	0.02304	0.0279674	0.0198871	0.0596469	0.0213162	0.0305832	0.0236334	0.0320769	0.0471964	0.0317519	0.0245499
	42	0.0373085	0.0388546	0.0204126	0.0298802	0.0266802	0.0359726	0.0232602	0.0394125	0.0466518	0.0480286	0.0465692	0.0119204
	43	0.0253472	0.0378165	0.0237355	0.0236667	0.0287451	0.0350932	0.0185906	0.0190839	0.0179701	0.0231488	0.0408399	0.00493671
	44	0.0203919	0.043094	0.0354667	0.0381831	0.0506573	0.0406312	0.039909	0.0326515	0.0243344	0.0138274	0.0140527	0.0212042
	45	0.0329334	0.0770178	0.0312581	0.0462355	0.0213016	0.0146968	0.0599773	0.0570195	0.0249972	0.00489889	0.0163904	0.0175714
	46	0.0241456	0.0714981	0.0327449	0.047003	0.0508547	0.0261093	0.0329991	0.0189119	0.0253031	0.0200816	0.0208555	0.0280267
	47	0.0177392	0.0380195	0.0384935	0.0764885	0.128088	0.0167165	0.0689433	0.024034	0.0348916	0.0722237	0.0639121	0.0716728
	48	0.0277398	0.0261361	0.0418258	0.0290188	0.0266494	0.0389335	0.0421102	0.0320784	0.0418387	0.0202467	0.0504087	0.0267723
	49	0.031115	0.0774308	0.0412312	0.0411137	0.0596375	0.0411209	0.0530839	0.0124015	0.0363235	0.0368048	0.0181977	0.0277856
	50	0.0210666	0.0443112	0.0415937	0.0239643	0.0587775	0.0572419	0.0329071	0.0236847	0.0348467	0.0144493	0.0174741	0.0313727
	51	0.016063	0.0231795	0.0368721	0.0220407	0.0194807	0.0426459	0.0128169	0.0455895	0.0468906	0.0197003	0.0245951	0.0405671
	52	0.03654	0.0539228	0.0658895	0.060743	0.0889158	0.0601623	0.0387024	0.0359418	0.0400129	0.0496918	0.0318584	0.0625293
	53	0.023747	0.0493661	0.029202	0.0400272	0.0363681	0.0426461	0.0341508	0.0359903	0.0388394	0.0654415	0.0206284	0.0366715
	54	0.0194861	0.0725591	0.0197854	0.0430408	0.0271655	0.059232	0.0410897	0.0478231	0.0297158	0.0577289	0.0368915	0.0450957
	55	0.0307868	0.0586715	0.0677127	0.0369022	0.0251134	0.0444397	0.0205736	0.0616051	0.0145093	0.0468323	0.0435599	0.0367612
	56	0.0191796	0.0311734	0.0366775	0.0353287	0.0221452	0.0368622	0.021908	0.039573	0.0600124	0.0555858	0.0433379	0.058904
	57	0.0191827	0.0735632	0.0245105	0.0479579	0.0404911	0.0578462	0.0335313	0.0487342	0.0661586	0.0619025	0.0415038	0.0528173
	58	0.0206981	0.0799178	0.0528876	0.0361412	0.0550943	0.0517341	0.0736538	0.0300503	0.0385763	0.0461487	0.0236938	0.0294375
	59	0.0453268	0.0364417	0.040666	0.0400861	0.0315973	0.0679054	0.0436016	0.0501648	0.0214666	0.0581235	0.0312697	0.0384959
	60	0.0427761	0.0167334	0.0287726	0.0430755	0.0334304	0.0153257	0.0340226	0.0465967	0.0224759	0.0500284	0.0365566	0.0527457
	61	0.0326258	0.0258062	0.0224324	0.0390792	0.0228192	0.00977591	0.0242946	0.0197298	0.0255112	0.0394125	0.0200179	0.034174
	62	0.0359072	0.0663109	0.0288311	0.0225656	0.0288028	0.0280399	0.0176798	0.0440871	0.05088	0.0539643	0.0178374	0.0191174
	63	0.0918669	0.0651517	0.0453122	0.0290391	0.0298515	0.0828223	0.0515886	0.0493447	0.0894518	0.0673637	0.0494241	0.0354613
	64	0.0363456	0.0412232	0.0338972	0.0492153	0.0376468	0.0320016	0.0293305	0.051885	0.0566043	0.0967771	0.0717836	0.0234095
	65	0.0559724	0.0641406	0.0396835	0.0226524	0.0207179	0.0644283	0.0300839	0.0378796	0.0788056	0.0599697	0.0614893	0.0135502
	66	0.0378191	0.0606704	0.0336663	0.0440422	0.0205234	0.0685568	0.0380059	0.0574035	0.0146674	0.0229669	0.0789708	0.0426095
	67	0.0377966	0.034218	0.0349433	0.0183385	0.0230735	0.0306313	0.0292048	0.0278815	0.0514327	0.02247	0.0690997	0.0314829
	68	0.042972	0.0509691	0.0478995	0.0307743	0.0794643	0.0384948	0.0261321	0.0183943	0.0529192	0.0350366	0.0410946	0.0392596
	69	0.024296	0.0444489	0.0527709	0.0333325	0.0330872	0.0474381	0.0317515	0.0291551	0.0151372	0.0529633	0.027769	0.00776951
	70	0.046487	0.0273298	0.0227168	0.0086819	0.0577751	0.0537023	0.0423579	0.0580123	0.048967	0.0366498	0.0763799	0.0322565
	71	0.0410065	0.0281263	0.0463875	0.0312919	0.058911	0.039407	0.0481193	0.0376052	0.0169406	0.0273933	0.0372538	0.0613568
	72	0.0223438	0.0359159	0.0442895	0.0303615	0.0441151	0.0234595	0.0447231	0.0332661	0.0311664	0.0287299	0.036219	0.0483366
	73	0.0285828	0.0109663	0.046272	0.0426758	0.0207127	0.0274571	0.021496	0.0445874	0.0353632	0.0447591	0.0316756	0.0339016
	74	0.0381531	0.0234476	0.0328191	0.0169539	0.0600976	0.0510426	0.0437798	0.0347227	0.0404954	0.0438158	0.0221071	0.0511008
	75	0.0404475	0.0558126	0.0506742	0.0553955	0.0349969	0.0526863	0.0924973	0.032584	0.0152626	0.0103524	0.0200551	0.0455179
	76	0.0460516	0.0522303	0.0485109	0.0442248	0.0523254	0.0623132	0.0279808	0.0662975	0.0236513	0.0519066	0.054606	0.0446848
	77	0.0318232	0.0255335	0.0250579	0.0324138	0.0337742	0.0503399	0.0560014	0.0351461	0.0177046	0.0435263	0.0238778	0.033793
	78	0.00968578	0.0193281	0.0272997	0.037704	0.0158124	0.0490282	0.0508453	0.0346901	0.0254859	0.0315981	0.00843783	0.0280199
	79	0.0487803	0.0221861	0.0459046	0.0240097	0.0625934	0.0215041	0.0287769	0.0809884	0.0414062	0.0436221	0.0535384	0.0329848
	80	0.0423835	0.0215362	0.0206597	0.0517203	0.0224917	0.0516754	0.0291982	0.0655807	0.0515394	0.0385159	0.0585985	0.0161177
	81	0.0482913	0.0481348	0.0196766	0.0513929	0.0337681	0.0232428	0.0228559	0.0638294	0.0350291	0.0495651	0.0222881	0.0155933
	82	0.028343	0.0538746	0.0457012	0.0588205	0.0628073	0.0322589	0.0245846	0.0944342	0.0414001	0.00427184	0.0622995	0.0626273
	83	0.0579803	0.0671214	0.0742394	0.045537	0.053396	0.0642377	0.0243343	0.0990278	0.0225471	0.0188944	0.0119884	0.0613418
	84	0.0794024	0.0589467	0.0365072	0.0230383	0.0411255	0.0582465	0.0158985	0.0486147	0.0409575	0.0477174	0.0191291	0.0411873
	85	0.046441	0.0590627	0.0416497	0.0163337	0.057222	0.0414657	0.00754017	0.0287099	0.0315853	0.041446	0.0514228	0.046529
	86	0.0314087	0.0220918	0.0547895	0.0293829	0.0496056	0.0412178	0.0254365	0.0415999	0.0309287	0.0327855	0.0469216	0.0741204
	87	0.02673	0.0468407	0.0592835	0.0387327	0.0232306	0.00758964	0.0597287	0.0412695	0.0359179	0.0441617	0.0338073	0.0208479
	88	0.0472194	0.0355654	0.0499846	0.0251596	0.067824	0.00820121	0.0435652	0.0611907	0.0330166	0.00728902	0.073349	0.0421013
	89	0.0295358	0.0479359	0.0141006	0.0558429	0.0676001	0.0392642	0.0246982	0.0506262	0.0221288	0.0543059	0.046723	0.0558261
	90	0.0465336	0.0388466	0.0297829	0.0586688	0.0760878	0.0358661	0.050252	0.0410755	0.0300626	0.048435	0.0460267	0.0448484
	91	0.0481653	0.0449893	0.0383554	0.0213226	0.056702	0.0381307	0.0137946	0.0280855	0.0195882	0.0251739	0.0502548	0.0543185
	92	0.0589581	0.0691172	0.0345419	0.00565089	0.0519525	0.0178803	0.0659732	0.0264303	0.0341452	0.0379499	0.0389617	0.0433967
	93	0.0262901	0.027937	0.0312178	0.0149755	0.0380335	0.0270206	0.0431425	0.0185437	0.0211739	0.0453927	0.00254477	0.0103879
	94	0.0220866	0.012266	0.0286997	0.0253097	0.0328655	0.0268867	0.0226021	0.0433208	0.0115561	0.0417721	0.0347286	0.0129944
	95	0.0381253	0.0114809	0.0283218	0.0427622	0.0326249	0.0209995	0.0446309	0.0558877	0.0184841	0.044243	0.0522757	0.0218421
	96	0.0484061	0.0298396	0.0412748	0.03621	0.0361798	0.0502555	0.0455785	0.053309	0.062725	0.0264117	0.0619622	0.0304675
	97	0.095653	0.00982252	0.0473043	0.0405129	0.025037	0.0727264	0.0545145	0.0302073	0.0636132	0.0216206	0.0538972	0.0285529
	98	0.032216	0.0248322	0.0325857	0.0500414	0.021326	0.0810224	0.023186	0.0288927	0.0249615	0.0215246	0.0353288	0.0253917
	99	0.0177397	0.0298116	0.0408473	0.0326189	0.0657825	0.0448161	0.0421668	0.0389896	0.048607	0.0389826	0.0215404	0.0297339
	100	0.0489866	0.0297644	0.0609319	0.0385855	0.0318061	0.0459474	0.0468979	0.031121	0.0609332	0.0888967	0.0219105	0.0205377
	101	0.042403	0.0237907	0.0486665	0.0878221	0.0287746	0.0438557	0.0579741	0.0253319	0.0203296	0.0284824	0.03241	0.0338869
	102	0.0475536	0.0375078	0.0317902	0.0491096	0.0766786	0.03284	0.0120463	0.0547276	0.0293885	0.0304284	0.0385523	0.0494709
	103	0.0317258	0.0349537	0.0475654	0.0618269	0.0650441	0.0261451	0.0245048	0.0469356	0.0191818	0.0326653	0.0240594	0.0138814
	104	0.02228	0.043318	0.0289521	0.0250021	0.0320334	0.0420717	0.0594377	0.0512141	0.0395202	0.0159343	0.0654922	0.0223384
	105	0.0302697	0.0394783	0.0458682	0.0198583	0.0492383	0.0509753	0.0541369	0.0235814	0.0278005	0.0579785	0.0367955	0.0654195
	106	0.0228777	0.0124452	0.0302459	0.0465987	0.0223161	0.0726683	0.0380007	0.0266414	0.00754508	0.0125979	0.0387201	0.0644076
	107	0.00191893	0.0359821	0.0429492	0.0276569	0.0213912	0.063297	0.0360428	0.0223863	0.038641	0.0502747	0.0301379	0.0449663
	108	0.0206737	0.0481112	0.0524917	0.0386788	0.00586848	0.0522257	0.0480691	0.0293352	0.0518902	0.0356068	0.0265044	0.0312888
	109	0.0222645	0.0389837	0.135942	0.0307953	0.0297421	0.0448909	0.0288079	0.0296017	0.0709868	0.0402199	0.0182453	0.0400313
	110	0.0148281	0.0238303	0.0911519	0.0340123	0.011147	0.0312092	0.0265962	0.061559	0.0159607	0.00543753	0.0349149	0.0826184
	111	0.0120948	0.0281424	0.0573915	0.0353333	0.00947006	0.019561	0.0362425	0.0302826	0.0260122	0.0481963	0.0232215	0.0726279
	112	0.111619	0.0610251	0.058475	0.0285466	0.0567809	0.0550642	0.0558044	0.0241691	0.0275849	0.0682959	0.0515596	0.0594794
	113	0.047539	0.0294621	0.0780036	0.0437222	0.0481402	0.0537917	0.0439706	0.0141716	0.0369523	0.0488317	0.034257	0.0383717
	114	0.089921	0.02171	0.0308045	0.0668409	0.0396289	0.0207785	0.028487	0.0555456	0.0418997	0.0331787	0.0519821	0.0178334
	115	0.0366072	0.0285975	0.0346302	0.0514772	0.0340462	0.0389654	0.0209448	0.0218637	0.0348883	0.0299145	0.0495853	0.00660991
	116	0.0258979	0.0262555	0.035752	0.0148152	0.0220177	0.0206958	0.0367419	0.0282769	0.0601199	0.0174515	0.0209853	0.0120169
	117	0.0587062	0.0197581	0.0410228	0.0189017	0.0431411	0.0298442	0.0462554	0.00882976	0.0523538	0.0353851	0.0453142	0.0200413
	118	0.0890386	0.0221052	0.0687566	0.026564	0.0782601	0.0311849	0.0313922	0.0318953	0.055561	0.0376487	0.0594322	0.0271493
	119	0.111677	0.0447634	0.0600613	0.0475935	0.068862	0.101901	0.0369687	0.0485113	0.118775	0.0634864	0.0622861	0.025102
	120	0.0773796	0.0481934	0.070684	0.0325256	0.038814	0.0314452	0.0628643	0.0642931	0.0544029	0.0432386	0.114687	0.0121693
	121	0.0520038	0.0528038	0.0314005	0.0485019	0.0501508	0.025752	0.0450066	0.0600035	0.0487428	0.0531601	0.027819	0.0407352
	122	0.0229684	0.0710399	0.0575054	0.0756188	0.0417865	0.0725642	0.0383527	0.0364729	0.0947116	0.0591789	0.0725481	0.0523774
	123	0.117501	0.0975348	0.0396224	0.0620279	0.0745805	0.067367	0.0538323	0.034966	0.0850457	0.0228059	0.0541991	0.127667
	124	0.0556957	0.0287616	0.0229711	0.0182235	0.0413254	0.0352243	0.0282113	0.0253983	0.0700829	0.0279912	0.0149141	0.0501861
	125	0.0260283	0.0412612	0.024457	0.0540435	0.0437411	0.0211791	0.051478	0.0497987	0.0310724	0.0200242	0.00677021	0.0215516
	126	0.0355889	0.0427847	0.0577102	0.00977217	0.0380917	0.0597752	0.0411906	0.0371626	0.0303768	0.0475583	0.0647788	0.0275599
	127	0.0335597	0.0583835	0.036278	0.0525748	0.0466821	0.0795447	0.0586199	0.0400245	0.0314694	0.0477122	0.071119	0.0701882
	128	0.0229658	0.0583235	0.026476	0.0328833	0.0418078	0.0265106	0.0572223	0.0275092	0.0429488	0.0649681	0.0470567	0.066462
	129	0.0107856	0.0267573	0.0647103	0.0385916	0.0798236	0.0176045	0.0441663	0.041142	0.0519741	0.0173794	0.0369735	0.0458952
	130	0.052766	0.0357314	0.0607416	0.069312	0.0420102	0.0368773	0.0625888	0.0469731	0.0353854	0.0248201	0.0495622	0.0188945
	131	0.0409416	0.0210388	0.026525	0.0432603	0.0532705	0.0240522	0.0813327	0.0408378	0.0425886	0.0251614	0.0365307	0.0465099
	132	0.0267691	0.0266783	0.047646	0.0404881	0.0511649	0.0109618	0.0374808	0.0391446	0.0406174	0.0256402	0.0539634	0.0181891
	133	0.0472778	0.0112907	0.0514891	0.0418147	0.0625382	0.0208489	0.031956	0.0578204	0.0722649	0.0358543	0.062382	0.0459833
	134	0.0380708	0.116651	0.0350097	0.0514373	0.0940675	0.0387956	0.0596582	0.0423485	0.0799963	0.111702	0.043579	0.0626799
	135	0.0370576	0.0304893	0.0598374	0.0223639	0.0693871	0.0494458	0.0229895	0.0564359	0.0742857	0.0662881	0.0451716	0.0560428
	136	0.0845673	0.118282	0.0404391	0.015146	0.0260352	0.0868202	0.0333783	0.0475084	0.0523646	0.0356865	0.0277452	0.0367047
	137	0.0685345	0.106642	0.039639	0.0208236	0.0226019	0.0573045	0.0264193	0.00784378	0.0415522	0.0269035	0.0672724	0.0322736
	138	0.0756541	0.0228882	0.0315507	0.044467	0.022786	0.0371401	0.0202822	0.0163846	0.0247981	0.0108429	0.0655791	0.0202858
	139	0.0908477	0.0634361	0.0290259	0.029774	0.0367668	0.0293321	0.0131735	0.0210514	0.0416785	0.0371866	0.0144715	0.0350499
	140	0.0316246	0.0331987	0.0336183	0.0212944	0.0561361	0.0228144	0.0366141	0.0247601	0.0217608	0.023973	0.0193879	0.0383285
	141	0.0829503	0.0901904	0.0308449	0.0319292	0.0638599	0.0369077	0.0696184	0.0389399	0.0447217	0.0135744	0.0480738	0.0294416
	142	0.0629735	0.0383503	0.0495783	0.0878802	0.0821156	0.033059	0.105896	0.0685562	0.0499806	0.0395985	0.0420752	0.042363
	143	0.0648423	0.0851752	0.0595746	0.0838154	0.0445186	0.0497581	0.0710073	0.0572065	0.0756297	0.0104171	0.0773261	0.0190933
	144	0.0812467	0.0347728	0.0414014	0.100686	0.0406619	0.0367716	0.0707177	0.0480243	0.0405065	0.0432654	0.0796794	0.0662708
	145	0.0608253	0.0289404	0.0331726	0.0656981	0.0292861	0.0395953	0.0346781	0.0288782	0.0235484	0.0434404	0.0277501	0.0583181
	146	0.040184	0.0172397	0.0359974	0.033289	0.0179402	0.0456528	0.0390724	0.0236352	0.0193254	0.0303384	0.0453319	0.0568489
	147	0.0561919	0.0326577	0.0381209	0.0108817	0.0242372	0.0220152	0.0264477	0.0480832	0.0583091	0.0294182	0.0256135	0.0504365
	148	0.0641957	0.109304	0.0438784	0.0246343	0.0434728	0.0242159	0.042981	0.0651515	0.0433743	0.0202081	0.072631	0.059815
	149	0.0820501	0.035073	0.072098	0.0269431	0.0633825	0.0485023	0.0765477	0.053782	0.0547443	0.0294589	0.0883797	0.0945408
	150	0.0419431	0.0174072	0.0657705	0.0419955	0.0636632	0.061671	0.0422148	0.0780783	0.0551089	0.0509631	0.0275161	0.0462257
	151	0.0474275	0.046315	0.131204	0.0457596	0.067252	0.0501532	0.0520554	0.106459	0.0933147	0.0805529	0.0337045	0.0481675
	152	0.0559328	0.0280194	0.0410411	0.034017	0.0556684	0.0498167	0.0421581	0.0437683	0.0632512	0.0376652	0.0150125	0.0439471
	153	0.028218	0.0590575	0.0483974	0.0443992	0.0125744	0.0679136	0.0244171	0.0273237	0.04322	0.0410869	0.0209453	0.0258985
	154	0.0587619	0.0386356	0.0136928	0.0310879	0.0448143	0.0287569	0.0339481	0.0282405	0.0264839	0.031416	0.0352746	0.0238417
	155	0.0312834	0.0212468	0.0184077	0.04418	0.0156291	0.0510194	0.035539	0.0409841	0.0270382	0.0420041	0.0361685	0.0177298
	156	0.0512789	0.0415988	0.0128512	0.0415662	0.049135	0.0285405	0.0445741	0.0418165	0.0492918	0.0508418	0.0410878	0.0755497
	157	0.0297055	0.0941767	0.034291	0.0635807	0.0567593	0.0231602	0.0461948	0.0277282	0.0429467	0.0281584	0.0171957	0.0726106
	158	0.0262087	0.074472	0.0569441	0.0454105	0.0474863	0.0611295	0.0399814	0.0662716	0.0599321	0.0668762	0.0514523	0.0611502
	159	0.0366745	0.0391195	0.0707665	0.0477997	0.0255682	0.0301933	0.0183035	0.0557021	0.0774086	0.047657	0.0406512	0.0382369
	160	0.0443563	0.04915	0.0380677	0.0296138	0.0586986	0.0335439	0.0166108	0.014642	0.023851	0.0569235	0.0296016	0.011823
	161	0.0321813	0.0465337	0.0292205	0.0436309	0.0656834	0.0362165	0.0259499	0.0277269	0.0302146	0.0413038	0.00950825	0.0346199
	162	0.00906912	0.0175995	0.0289189	0.0344014	0.0415008	0.0280686	0.0361872	0.0310267	0.022507	0.0302347	0.0419278	0.0422909
	163	0.0183048	0.0267327	0.0314906	0.0262996	0.0306643	0.0131096	0.0341427	0.0545481	0.0158861	0.0361803	0.0313329	0.0334265
	164	0.0184623	0.0361757	0.0229696	0.00996417	0.0325403	0.0273668	0.0427973	0.034872	0.0131232	0.0301068	0.0305543	0.0237695
	165	0.0307511	0.0641977	0.0270466	0.0428727	0.0333799	0.0214852	0.0509066	0.0476632	0.0437939	0.0245198	0.0348636	0.041274
	166	0.0225341	0.0719589	0.0107932	0.0209853	0.0409081	0.0219812	0.0649475	0.0221644	0.061882	0.0578561	0.0478883	0.0238153
	167	0.0309446	0.0690707	0.0421027	0.0547508	0.049072	0.00972961	0.030178	0.0567675	0.0843362	0.0279964	0.0646396	0.0423137
	168	0.0519728	0.0576983	0.0573516	0.0531813	0.0816798	0.0622253	0.0519378	0.0345889	0.0424358	0.0769449	0.0361993	0.0764483
	169	0.0764444	0.0418144	0.0390172	0.0283955	0.0453072	0.03847	0.0549383	0.044132	0.0181532	0.0783586	0.063399	0.0400156
	170	0.0810322	0.0294039	0.0290308	0.0248753	0.0257075	0.0240706	0.0651074	0.0257741	0.0392141	0.0591401	0.0577546	0.0476337
	171	0.0561057	0.0448584	0.0701469	0.0520631	0.0370966	0.0351688	0.0441383	0.0365346	0.0294767	0.0489628	0.0307791	0.0133524
	172	0.030705	0.0573777	0.0349919	0.0512053	0.0497822	0.0258488	0.0541932	0.0566221	0.0402231	0.0558804	0.063039	0.028594
	173	0.0348211	0.0239886	0.0529758	0.014069	0.063973	0.0249452	0.0255133	0.0385936	0.05158	0.0323096	0.0299257	0.0670382
	174	0.0488277	0.0588298	0.0605282	0.0280585	0.0455961	0.0484464	0.0156596	0.0351212	0.0272107	0.043051	0.0370447	0.0699021
	175	0.0125156	0.0360485	0.067849	0.0543254	0.0682942	0.0401508	0.0101161	0.0226317	0.0375676	0.0386497	0.0212243	0.0502395
	176	0.0411251	0.0456712	0.0475655	0.047329	0.06102	0.0470675	0.0416006	0.0381591	0.0426956	0.0389589	0.0487481	0.0502977
	177	0.0388737	0.0405998	0.0136779	0.0264716	0.0306674	0.0440056	0.0326092	0.0288716	0.0461497	0.0374325	0.0553606	0.025962
	178	0.0362018	0.0722175	0.0204295	0.0722663	0.0448598	0.0666384	0.051305	0.0269343	0.0684654	0.0397115	0.038059	0.033136
	179	0.040135	0.0276658	0.0299193	0.0387422	0.0625652	0.0519115	0.0373129	0.0233803	0.0323625	0.0372214	0.0289683	0.0473628
	180	0.0442627	0.0297266	0.0466861	0.043476	0.0225042	0.0424753	0.0105085	0.0437501	0.0212267	0.0172631	0.0171491	0.0432468
	181	0.0713547	0.0406936	0.0304378	0.0267551	0.0712616	0.0482249	0.0669114	0.0278032	0.0356214	0.0318196	0.0201259	0.0909662
	182	0.0471406	0.0814255	0.0203436	0.0703553	0.0473134	0.0278614	0.0863242	0.0402629	0.0364738	0.0410576	0.028933	0.0387918
	183	0.0622077	0.0597124	0.0450536	0.0571528	0.00555873	0.0261323	0.0404119	0.0568391	0.0329154	0.0237524	0.0297406	0.0110714
	184	0.0554513	0.0368055	0.0508251	0.0204969	0.04653	0.044439	0.04946	0.0438776	0.0472692	0.0206368	0.0321361	0.0278729
	185	0.062374	0.016491	0.0781929	0.0198757	0.046211	0.0136681	0.0476346	0.0531315	0.0319522	0.0432131	0.0291019	0.0224564
	186	0.0316288	0.0364834	0.0707545	0.0420387	0.0521676	0.0648855	0.0470553	0.0419124	0.0173174	0.051901	0.0510121	0.0245929
	187	0.0299448	0.0254015	0.0697585	0.0338908	0.0464346	0.0721802	0.0446814	0.0114899	0.0493526	0.0847611	0.0604602	0.0542184
	188	0.0345424	0.0627255	0.025637	0.0391259	0.028663	0.0312828	0.0189475	0.00990289	0.0277229	0.0661454	0.0360973	0.0539118
	189	0.0231631	0.0251906	0.0379378	0.0300985	0.0273244	0.0318827	0.0480268	0.0239153	0.0584394	0.043599	0.0174611	0.0281653
	190	0.0276687	0.039018	0.0366831	0.0252452	0.0391249	0.0372422	0.0422355	0.0271787	0.0405589	0.0291649	0.00687814	0.0543447
	191	0.0219215	0.046045	0.0269771	0.0202976	0.0206096	0.0459392	0.0757202	0.0269242	0.0291854	0.0503852	0.028085	0.0271362
	192	0.0288358	0.0350305	0.0326959	0.0591564	0.0387458	0.0208342	0.0621841	0.0268521	0.044046	0.0207492	0.0434369	0.0339109
	193	0.0351426	0.0122459	0.0197733	0.0550794	0.0420877	0.0400404	0.0493565	0.0258875	0.0135848	0.0104646	0.0624109	0.0484622
	194	0.0715843	0.0204841	0.0427437	0.0183469	0.0490758	0.0506863	0.0394391	0.0272601	0.0398607	0.0492984	0.0595589	0.0534172
	195	0.0359122	0.0505726	0.0283816	0.0496394	0.0150777	0.0262279	0.0449559	0.0430937	0.0577829	0.0401402	0.0339529	0.0597329
	196	0.0447272	0.0308413	0.0507958	0.0578668	0.0500401	0.0562424	0.0412195	0.0576293	0.0125503	0.0348537	0.0422653	0.0516424
	197	0.0410079	0.0203019	0.0338698	0.0265894	0.0165646	0.0418457	0.0668474	0.0553625	0.0231848	0.0233032	0.030102	0.0351055
	198	0.0857354	0.0685158	0.0411974	0.0219896	0.0388231	0.0437954	0.0604185	0.0706662	0.0288627	0.0332304	0.0317942	0.0279491
	199	0.0970731	0.0447131	0.0206686	0.0532199	0.0595365	0.0400763	0.0783795	0.0414339	0.0407289	0.044233	0.0747118	0.0343848
	200	0.0597259	0.0248262	0.0817178	0.0645212	0.0426632	0.025242	0.0751546	0.0806473	0.0580818	0.0382977	0.0648288	0.0493634
	201	0.0470211	0.0167835	0.0275996	0.0600954	0.0694232	0.0428989	0.0650962	0.0230441	0.0424747	0.0307845	0.0771138	0.0354417
	202	0.0351182	0.0461023	0.0365099	0.0398344	0.0634305	0.0518653	0.0627831	0.0231134	0.054143	0.0581667	0.0419343	0.0280911
	203	0.0371269	0.0711948	0.0464824	0.0530883	0.0673911	0.0579491	0.0242467	0.0548543	0.0245994	0.0628741	0.0248478	0.0369425
	204	0.0489989	0.057477	0.0427903	0.0470379	0.0539946	0.0560781	0.0421756	0.0423138	0.0069298	0.0372089	0.0552146	0.0383185
	205	0.0557459	0.0396171	0.0677685	0.0604083	0.0893112	0.055444	0.0315667	0.048764	0.0261674	0.0301527	0.0094901	0.054248
	206	0.0308329	0.0150399	0.0439618	0.0469332	0.0762548	0.0216038	0.0356855	0.0649874	0.0624976	0.0330163	0.0688984	0.0214024
	207	0.0282895	0.0320964	0.0345919	0.0566366	0.0486041	0.0606607	0.0324722	0.023483	0.0451718	0.0436878	0.0533213	0.0290486
	208	0.0112544	0.0421981	0.0456788	0.0416819	0.0106909	0.0617803	0.033675	0.0331034	0.050767	0.0638803	0.0496837	0.0158389
	209	0.0560131	0.0652506	0.0530642	0.0762081	0.0230603	0.0208296	0.0392928	0.0583916	0.0476625	0.0347758	0.0412354	0.0246579
	210	0.0386416	0.0278986	0.0808033	0.0882112	0.0435288	0.0395009	0.0285912	0.0433488	0.0364051	0.0607979	0.0678216	0.0278082
	211	0.0399023	0.0118356	0.0651718	0.0345545	0.0887823	0.0608948	0.0292722	0.023637	0.0271844	0.0590417	0.0432555	0.0403524
	212	0.0157282	0.0291155	0.0620971	0.0631867	0.0921383	0.0526319	0.0466224	0.0262347	0.0357941	0.0690659	0.0376998	0.0265027
	213	0.0415165	0.0129257	0.035542	0.0305671	0.0738285	0.0508376	0.0478395	0.0376459	0.0516828	0.071144	0.0347534	0.0241793
	214	0.0479545	0.0410629	0.0291198	0.0420306	0.0209668	0.0257836	0.0512678	0.0580765	0.0495618	0.0469069	0.0383551	0.0189268
	215	0.0450086	0.032112	0.0410154	0.046823	0.0333695	0.0498745	0.0130283	0.0478084	0.0269007	0.0330808	0.0193233	0.0167084
	216	0.0277279	0.0493425	0.037018	0.0306879	0.0187941	0.0316491	0.0170415	0.0329531	0.0292692	0.0398211	0.0300086	0.00616226
	217	0.0143835	0.0512065	0.0504016	0.0517757	0.0188878	0.0414768	0.0370967	0.0479721	0.0305644	0.0256531	0.0325668	0.0295615
	218	0.0474865	0.0390723	0.0270314	0.0489088	0.0156137	0.0240929	0.0532403	0.0452629	0.0197579	0.0569926	0.0413789	0.0516432
	219	0.0759552	0.0157982	0.0397279	0.0543271	0.0558195	0.0407014	0.0225219	0.0549616	0.0501994	0.0164574	0.0941154	0.1225
	220	0.0564948	0.0188754	0.0479079	0.0105549	0.0400561	0.0435305	0.0145494	0.0181873	0.0354633	0.0209122	0.0354959	0.0381572
	221	0.0358844	0.0234149	0.0330506	0.0708818	0.0647811	0.0648412	0.00965645	0.00932456	0.0253792	0.0315025	0.0285322	0.0398872
	222	0.0259509	0.0229004	0.0345793	0.066782	0.0322433	0.0415173	0.0285531	0.0576952	0.0334397	0.0110521	0.0571946	0.062797
	223	0.0394058	0.0189932	0.0182979	0.0167471	0.0394772	0.0270982	0.0191081	0.0134512	0.0420291	0.0338416	0.0439422	0.0563886
	224	0.0447632	0.0239849	0.0357548	0.0311914	0.0275149	0.0224822	0.0340836	0.0296199	0.0373963	0.0478429	0.0393632	0.0502909
	225	0.027497	0.00869706	0.0283703	0.0196119	0.02937	0.0526259	0.0363298	0.0241981	0.0587911	0.0464032	0.0454227	0.0498941
	226	0.0143394	0.0219197	0.0234771	0.0157053	0.0270462	0.0388809	0.0826368	0.0435119	0.0564103	0.0322397	0.0504421	0.0277872
	227	0.0305368	0.0427419	0.0327474	0.00961982	0.0403651	0.0649182	0.0782835	0.0518933	0.0555362	0.0213652	0.0446295	0.044353
	228	0.0361161	0.0359778	0.051777	0.0282604	0.0319282	0.038735	0.0480184	0.0475432	0.0186897	0.051146	0.082789	0.0773476
	229	0.0601076	0.0528827	0.0445152	0.0241391	0.0337574	0.0434146	0.0304466	0.0275594	0.0391895	0.0514381	0.045159	0.028585
	230	0.0289357	0.064622	0.0402739	0.0453611	0.0466344	0.0810035	0.0462976	0.023048	0.0264087	0.0452912	0.0315208	0.0287071
	231	0.0136236	0.0216772	0.0475986	0.0502977	0.0431669	0.0585856	0.0798152	0.0403558	0.011212	0.0298461	0.030239	0.0520654
	232	0.0463367	0.0071675	0.030261	0.0239948	0.0116891	0.0612515	0.0614685	0.0328359	0.0129525	0.0196689	0.0237408	0.046928
	233	0.0925266	0.0667699	0.064164	0.0316297	0.0373824	0.0411265	0.0361019	0.0263721	0.0379966	0.0106679	0.0429825	0.0520401
	234	0.0664465	0.0180696	0.043044	0.0420786	0.0322508	0.0392763	0.0325285	0.0339217	0.0303371	0.0455436	0.0133503	0.028868
	235	0.0278564	0.0212174	0.0367616	0.0250223	0.0182047	0.0258076	0.0237929	0.0523116	0.0194234	0.0426245	0.0261386	0.0217306
	236	0.0402247	0.0486136	0.031389	0.0108544	0.0283239	0.0462309	0.0373136	0.0128696	0.00816518	0.0396744	0.0144686	0.0190824
	237	0.0472368	0.0405771	0.0432473	0.0313319	0.0237106	0.032137	0.0497118	0.0124814	0.0266419	0.0409293	0.0100971	0.0256384
	238	0.0411075	0.0404145	0.103989	0.00916237	0.0477153	0.0169965	0.0553967	0.0270765	0.0647392	0.040967	0.036469	0.0400327
	239	0.0395829	0.0267798	0.00847573	0.0341235	0.0333019	0.0222607	0.0551446	0.0436687	0.0521126	0.0368421	0.0384485	0.055272
	240	0.0666117	0.0586129	0.0482574	0.00777797	0.0952225	0.0286461	0.0391211	0.0182782	0.0746958	0.0458953	0.0406738	0.033553
	241	0.0582164	0.0618094	0.0166761	0.0258795	0.0401356	0.0173546	0.022656	0.029061	0.0348187	0.0261368	0.0291216	0.024102
	242	0.0535677	0.0523472	0.0563925	0.0382332	0.0449295	0.0310412	0.0224132	0.0440884	0.0291817	0.0248094	0.0266171	0.0388952
	243	0.0171474	0.0468592	0.047032	0.0266685	0.082675	0.0265684	0.0601944	0.0309921	0.0512481	0.0173474	0.025398	0.0452952
	244	0.0298141	0.0673643	0.0525532	0.0591165	0.076096	0.0489921	0.0520525	0.0401443	0.0262045	0.0288456	0.0568861	0.0267624
	245	0.0220738	0.030473	0.0748592	0.0295181	0.0865222	0.0663917	0.0396393	0.0419546	0.0923571	0.0298296	0.0466091	0.021443
	246	0.0351924	0.0814927	0.0564938	0.0357199	0.0463543	0.0461022	0.0673664	0.0664405	0.0482243	0.0383986	0.0319911	0.0436977
	247	0.0189797	0.0573014	0.0650662	0.0363813	0.0587309	0.0271843	0.0528415	0.0798302	0.0879538	0.0185452	0.0129721	0.0186309
	248	0.0311904	0.031107	0.0285034	0.0165055	0.0575005	0.0247181	0.0271373	0.0732704	0.0353038	0.0373208	0.0191891	0.0401264
	249	0.0161565	0.0169114	0.0253357	0.0176635	0.0508791	0.0112427	0.0212035	0.0992414	0.025202	0.0210673	0.0286167	0.0488093
	250	0.0218139	0.0204742	0.0838188	0.0451035	0.0585657	0.0280952	0.0296466	0.0890519	0.0371775	0.0314396	0.0599929	0.0483322
	251	0.0297685	0.0227746	0.0213586	0.0427941	0.0458187	0.0488596	0.0457765	0.0341322	0.0215421	0.0610731	0.0452108	0.023096
	252	0.033903	0.0510563	0.0469749	0.0221328	0.0416555	0.0463228	0.0311723	0.0347852	0.0256933	0.0301512	0.0414317	0.0185555
	253	0.0329954	0.0293927	0.0356803	0.021876	0.0658858	0.0529569	0.0370181	0.0191935	0.00612004	0.0515088	0.0163936	0.0443212
	254	0.0180923	0.0542932	0.0579156	0.0362459	0.0518828	0.0542082	0.0609613	0.0264582	0.0450088	0.0603309	0.0346486	0.0256763
	255	0.0587878	0.0729466	0.0355876	0.0518604	0.0336759	0.0279207	0.033521	0.0293947	0.0598308	0.0677783	0.0461446	0.05803
	256	0.0740955	0.0653756	0.0440649	0.061392	0.0798927	0.0310429	0.0610826	0.0227969	0.0604928	0.0405855	0.0262595	0.0612784
	257	0.0758975	0.0205318	0.0189893	0.0367357	0.0474143	0.0186958	0.0532601	0.0384872	0.0177631	0.0335904	0.0347095	0.0552596
	258	0.0491422	0.0220344	0.013667	0.0108823	0.0282731	0.0150921	0.0247194	0.0227083	0.0379045	0.0152211	0.0248519	0.0576553
	259	0.0211481	0.0317726	0.0165088	0.0566101	0.0247292	0.00689225	0.0188033	0.0178642	0.0404074	0.0480139	0.0193688	0.037376
	260	0.050857	0.0888414	0.0829263	0.0461722	0.0767619	0.048965	0.0534932	0.0427762	0.0386772	0.0584822	0.0481397	0.0270748
	261	0.0207001	0.0415222	0.0545451	0.0486501	0.00811121	0.0368551	0.0213427	0.0558858	0.0478753	0.0389702	0.0183963	0.0250088
	262	0.0348879	0.0443954	0.0366189	0.0425458	0.0138384	0.0992538	0.0267346	0.0736471	0.0460275	0.0374799	0.0781997	0.058551
	263	0.0263807	0.0464272	0.00973352	0.0592305	0.0373034	0.0740344	0.0076177	0.0417118	0.030919	0.0638961	0.0432289	0.0624739
	264	0.0152252	0.0346972	0.0409385	0.0494525	0.0535028	0.0439695	0.0218106	0.0234161	0.0386876	0.0576404	0.0526474	0.0846569
	265	0.040405	0.0360752	0.0323603	0.0502103	0.02424	0.0514113	0.0671196	0.034793	0.0311108	0.0182977	0.0634098	0.0366891
	266	0.046305	0.0258242	0.0245346	0.0299858	0.0711727	0.115242	0.0674625	0.0375358	0.0411181	0.0402661	0.0539145	0.0500122
	267	0.0557507	0.0300641	0.0454338	0.041138	0.0276108	0.0742032	0.0601768	0.0322464	0.037451	0.0307787	0.0438087	0.0280111
	268	0.0419926	0.0343098	0.0505624	0.0309846	0.0286938	0.0644661	0.0371511	0.0469458	0.0551272	0.0569486	0.0462637	0.0590595
	269	0.0211599	0.0384032	0.0548849	0.0334833	0.0127814	0.0534019	0.0538424	0.0569548	0.0555955	0.0482669	0.030024	0.0413735
	270	0.0143858	0.0244822	0.0569293	0.0194893	0.0115974	0.0503132	0.0313099	0.0292279	0.0700601	0.038246	0.0650766	0.0260425
	271	0.0345926	0.0264287	0.0502952	0.0331389	0.0120155	0.0134991	0.0269062	0.0558651	0.0590925	0.0609501	0.037852	0.0196538
	272	0.0392774	0.0329833	0.0242952	0.0611319	0.0261281	0.0312622	0.0223229	0.0486819	0.0462594	0.0597812	0.0722672	0.0463424
	273	0.033286	0.0130241	0.0429457	0.0458601	0.0184589	0.0361099	0.0292321	0.0264194	0.0375202	0.0327928	0.0314098	0.0351988
	274	0.0226835	0.0238322	0.0600947	0.0405495	0.0358402	0.0126065	0.0632165	0.0253856	0.0329611	0.0393492	0.0133186	0.066151
	275	0.0119218	0.0518666	0.0326329	0.043128	0.0156252	0.0309414	0.054251	0.0321494	0.0344779	0.0305284	0.0197097	0.0511471
	276	0.0213608	0.0333733	0.0377206	0.048463	0.0283815	0.0328722	0.0169576	0.0510075	0.0306395	0.0289201	0.0292084	0.0642428
	277	0.0312756	0.0274688	0.0291066	0.0353758	0.0220978	0.0207677	0.0377942	0.0436122	0.0139464	0.0397624	0.0250532	0.0573448
	278	0.0464732	0.0575838	0.0839614	0.103224	0.0332622	0.0437468	0.0417912	0.0440494	0.0258534	0.0181839	0.0355455	0.0576941
	279	0.0345421	0.0142918	0.0243262	0.0445352	0.0500028	0.0317152	0.0151251	0.0469463	0.0315556	0.0485067	0.050661	0.0611374
	280	0.0118653	0.0263513	0.0315601	0.0376728	0.0272054	0.0321241	0.0438742	0.0333171	0.0562055	0.0311117	0.0388211	0.0354021
	281	0.0138685	0.0229401	0.0206132	0.0640115	0.0118468	0.0429768	0.0453894	0.0300183	0.0491694	0.0270389	0.0436409	0.0563861
	282	0.050241	0.00851499	0.0352707	0.0382788	0.0334123	0.0440451	0.0321673	0.0349141	0.0241923	0.049717	0.0339232	0.0349794
	283	0.039582	0.0286147	0.0445879	0.0267612	0.0613297	0.0353073	0.0320276	0.0399609	0.034109	0.076483	0.029797	0.0174006
	284	0.029761	0.0605483	0.0139307	0.049839	0.0192628	0.0525527	0.031981	0.0385473	0.040078	0.0760697	0.00865382	0.0256076
	285	0.0206717	0.0125523	0.0209788	0.0222691	0.0259736	0.0431523	0.0386946	0.0412051	0.0387645	0.0520285	0.0262361	0.0558029
	286	0.0192803	0.0467185	0.025032	0.0315872	0.0310913	0.0152659	0.00565019	0.039335	0.0499516	0.0311708	0.0541832	0.0675118
	287	0.0192447	0.0271121	0.0240817	0.035399	0.0257069	0.0399835	0.0238957	0.0457249	0.0157877	0.0430607	0.0203612	0.0201055
	288	0.0298297	0.0478583	0.0222438	0.026038	0.0481242	0.0390306	0.0309212	0.0437646	0.0347415	0.0485203	0.0173205	0.0308417
	289	0.0200993	0.0375437	0.0303176	0.0374654	0.0542257	0.0407403	0.0205577	0.0270596	0.019464	0.0340013	0.0274104	0.0507699
	290	0.0440448	0.0730456	0.0220046	0.0488477	0.0434255	0.0560668	0.0513554	0.0284152	0.0340037	0.0355265	0.0302882	0.0378957
	291	0.043368	0.0678638	0.0489283	0.0302599	0.0313274	0.0650041	0.0393407	0.0297637	0.0250298	0.04685	0.0541445	0.0447813
	292	0.0154319	0.0438979	0.0423151	0.0288264	0.0639633	0.0180907	0.0345181	0.0553442	0.0196312	0.0406847	0.0506224	0.0199436
	293	0.0174499	0.0539876	0.0453365	0.0314066	0.0463685	0.0577145	0.0420973	0.0699869	0.0238922	0.034977	0.0440253	0.0349761
	294	0.0416108	0.043613	0.0643846	0.0396182	0.0329962	0.0193688	0.00971256	0.0383353	0.0576629	0.0650411	0.061334	0.0511653
	295	0.0417989	0.0315368	0.0572948	0.0645917	0.0209154	0.0404971	0.0264519	0.0732987	0.0449638	0.0712743	0.0478601	0.0372588
	296	0.0980094	0.0263698	0.0342725	0.0714356	0.0481941	0.0334086	0.0223544	0.0699903	0.12967	0.0806343	0.0688909	0.0458765
	297	0.0385752	0.0409156	0.0441028	0.0270357	0.0272608	0.0362825	0.0222445	0.0323434	0.0389556	0.00812795	0.058649	0.0139436
	298	0.0202808	0.0356909	0.0954256	0.0205438	0.0279443	0.0288674	0.0434183	0.0414718	0.0592368	0.0418191	0.0643773	0.0403418
	299	0.0221503	0.026758	0.0475326	0.0668148	0.0797007	0.0476936	0.0386646	0.0376871	0.0632685	0.0318107	0.0745267	0.0366072
	300	0.0293743	0.0338082	0.0269533	0.0515449	0.0357776	0.0784957	0.0789462	0.05595	0.031042	0.0373016	0.0726312	0.0226605
	301	0.033461	0.0492336	0.025006	0.0512041	0.0399649	0.0475372	0.0354855	0.0471302	0.0396849	0.0322563	0.0476699	0.051408
	302	0.0672617	0.0641256	0.0482192	0.0366669	0.0559485	0.0990433	0.0461601	0.0440724	0.0465562	0.0513726	0.0356404	0.0765855
	303	0.0558438	0.0516563	0.0274331	0.0451875	0.0440032	0.0744408	0.0556327	0.0438666	0.0445794	0.0676704	0.0433152	0.0315489
	304	0.0921087	0.023728	0.0221349	0.0152404	0.0298065	0.0181779	0.110536	0.0689156	0.0555504	0.0613726	0.0367014	0.0463483
	305	0.0427899	0.0407154	0.0426708	0.0138256	0.0196629	0.0801102	0.0354046	0.0372315	0.0210776	0.0165183	0.0643636	0.0672213
	306	0.0555002	0.0481805	0.0748476	0.0292436	0.0333794	0.0281051	0.0441175	0.0523819	0.0489466	0.0237139	0.0523938	0.0819814
	307	0.0566458	0.058136	0.0405669	0.0463021	0.0383173	0.0180695	0.0641111	0.0627862	0.0336584	0.018276	0.0645489	0.0404536
	308	0.029022	0.0499158	0.0385774	0.0484998	0.037549	0.0234879	0.075356	0.0543595	0.0377906	0.0426788	0.0744279	0.023373
	309	0.032542	0.0610027	0.0426602	0.0374333	0.038885	0.027708	0.0475823	0.0392769	0.0442341	0.0159758	0.0267992	0.0360144
	310	0.0338064	0.0071191	0.0450974	0.0476357	0.0513886	0.0532405	0.0343751	0.0383267	0.0514069	0.0384203	0.0185865	0.0480931
	311	0.0579404	0.0110147	0.0496564	0.0533184	0.0219331	0.0616455	0.0420653	0.0124199	0.0792283	0.04242	0.0244508	0.0414965
	312	0.0662871	0.00977853	0.0713008	0.0160944	0.0471545	0.0428295	0.0493155	0.060815	0.0586102	0.0428182	0.0182542	0.0232787
	313	0.0251654	0.0167453	0.0294774	0.0257738	0.0330304	0.0367384	0.0468451	0.0468475	0.0368868	0.0307245	0.0225049	0.0485374
	314	0.0310677	0.0319967	0.0181972	0.0173803	0.049013	0.0499354	0.0609805	0.0423875	0.0304519	0.06683	0.02437	0.0180842
	315	0.0237632	0.0430332	0.0312709	0.0284295	0.0153082	0.0613325	0.0625268	0.0535185	0.0627517	0.0642296	0.0257623	0.0355389
	316	0.0405631	0.022341	0.0152341	0.0378879	0.038728	0.0670469	0.0492879	0.0651609	0.0481608	0.0632585	0.064839	0.0365116
	317	0.053493	0.0747697	0.0372765	0.0467188	0.063897	0.0770547	0.10903	0.039426	0.0375888	0.0383991	0.0498334	0.0749373
	318	0.0399905	0.0446588	0.0588349	0.0259888	0.0434966	0.0370711	0.022838	0.0578147	0.0403928	0.0401351	0.0358634	0.0295337
	319	0.026372	0.054134	0.0108983	0.0228524	0.0316113	0.0284188	0.0260223	0.0295407	0.0396143	0.0295097	0.0244055	0.0306266
	320	0.0346774	0.0395368	0.0458082	0.02598	0.048275	0.0517649	0.0447512	0.0106604	0.0346243	0.0409187	0.0397754	0.0349644
	321	0.0305623	0.0353606	0.0246379	0.0271998	0.0544964	0.0460104	0.0243199	0.0299222	0.0234796	0.0338196	0.039068	0.0233502
	322	0.0156433	0.00715903	0.0305924	0.0336151	0.0330111	0.0282893	0.0173737	0.0311951	0.0243682	0.0439583	0.00604317	0.00962805
	323	0.00780956	0.0332757	0.0312682	0.0410213	0.0125222	0.0336898	0.0175824	0.0346458	0.0108155	0.045466	0.0358877	0.0323141
	324	0.0301353	0.0447365	0.0252059	0.0224644	0.03553	0.029542	0.0149694	0.048987	0.0106075	0.0258861	0.0439754	0.0293995
	325	0.0387006	0.0532698	0.049713	0.0253207	0.0382015	0.0234019	0.0502506	0.058714	0.0243171	0.0516403	0.0344662	0.0344229
	326	0.0262802	0.0487121	0.0391798	0.031315	0.0272677	0.038553	0.0322951	0.0551989	0.0153567	0.0221523	0.0572912	0.0144506
	327	0.0191318	0.0324824	0.0499198	0.0239174	0.0394316	0.0538639	0.063313	0.0393639	0.0139268	0.0310748	0.0608808	0.0169546
	328	0.0319858	0.0369717	0.0377558	0.0250472	0.0153639	0.0326199	0.0395725	0.0545359	0.0252446	0.0128713	0.0215054	0.0295279
	329	0.0488979	0.0388427	0.0429948	0.0171994	0.0353397	0.0430088	0.0614685	0.0746058	0.0713755	0.0463416	0.0315189	0.0548278
	330	0.058334	0.0107025	0.0375815	0.0279052	0.0471769	0.0345165	0.0407172	0.0671421	0.0374207	0.0368367	0.0681882	0.0533926
	331	0.0620179	0.0377731	0.0412929	0.0319602	0.0341932	0.0240823	0.0365867	0.0291249	0.00836921	0.0652309	0.0943775	0.0405182
	332	0.027716	0.04786	0.082222	0.0133433	0.0490665	0.0539082	0.0309893	0.0344974	0.0195712	0.118784	0.0650531	0.0145777
	333	0.0316112	0.00796577	0.0515789	0.0350721	0.0244451	0.0388906	0.0408975	0.0540549	0.0179883	0.0365558	0.037223	0.0174291
	334	0.0256567	0.0708966	0.0426431	0.020497	0.0320312	0.0590866	0.0467375	0.0296556	0.0659556	0.030626	0.0627632	0.0214611
	335	0.0133502	0.0885863	0.0196487	0.0128534	0.0528333	0.0870076	0.0417397	0.0268797	0.0292813	0.0315406	0.0350989	0.0373248
	336	0.0330225	0.0579489	0.0275792	0.0496068	0.0516821	0.0551413	0.054528	0.0784923	0.100703	0.015788	0.0198493	0.0183161
	337	0.0434516	0.0456638	0.0327649	0.0278187	0.0472748	0.0223634	0.051438	0.054831	0.0621704	0.0653441	0.0269735	0.0172183
	338	0.0382557	0.0482331	0.0144989	0.0509824	0.0482224	0.0284408	0.0473252	0.0534856	0.0873578	0.0324023	0.0260701	0.0232236
	339	0.0363375	0.0668469	0.0125397	0.0416457	0.0130313	0.030814	0.0933488	0.0427961	0.0389829	0.0490173	0.0419345	0.0534198
	340	0.0650005	0.066181	0.0524659	0.0672261	0.0192869	0.064349	0.0922186	0.0732407	0.0646268	0.0483331	0.0531161	0.0535794
	341	0.0497967	0.0405682	0.0373566	0.0532426	0.0243276	0.0345279	0.0193773	0.0712587	0.0590201	0.0471382	0.0659551	0.0122382
	342	0.0296252	0.0459382	0.0388585	0.0392984	0.0454068	0.0329457	0.052488	0.0647701	0.0307817	0.0390878	0.0274092	0.0464398
	343	0.0457449	0.0177615	0.0384805	0.0496209	0.0229252	0.0293906	0.047978	0.0523261	0.0340055	0.0157953	0.028647	0.0587249
	344	0.032045	0.0225143	0.0390806	0.0786761	0.0202362	0.0364258	0.020167	0.0297521	0.0415546	0.0165372	0.0211752	0.0365486
	345	0.0317305	0.0317385	0.0184018	0.0690627	0.0548977	0.0572751	0.0159049	0.0239445	0.0438662	0.0502628	0.0352561	0.0315409
	346	0.0312324	0.0357368	0.0389286	0.054383	0.0398137	0.0772617	0.0235409	0.0526064	0.0481969	0.0312774	0.0347058	0.0196745
	347	0.0355088	0.038333	0.036028	0.0268294	0.0210496	0.0156038	0.0210292	0.0493605	0.0268875	0.052404	0.0197678	0.0407378
	348	0.0431781	0.0320808	0.0437429	0.0566015	0.0422214	0.0534142	0.0345823	0.0559806	0.0221511	0.045869	0.069393	0.0335546
	349	0.0324065	0.0346004	0.00587221	0.0376012	0.0174551	0.0437424	0.0293777	0.0714757	0.0199962	0.0226466	0.0523438	0.024363
	350	0.0163583	0.0174587	0.0243535	0.0534588	0.0340662	0.0272431	0.0211471	0.073678	0.0375964	0.0346968	0.0424231	0.017191
	351	0.0162475	0.0553345	0.0251864	0.0818172	0.037965	0.0256311	0.0430277	0.0636705	0.0114746	0.0484877	0.0416555	0.0130216
	352	0.0324961	0.0472349	0.0350619	0.0248585	0.0385624	0.0372952	0.0485526	0.032773	0.0317766	0.0256046	0.0494091	0.0132375
	353	0.029751	0.0440257	0.0549459	0.020906	0.0329906	0.0305644	0.0358361	0.0175406	0.0346938	0.0351803	0.0521191	0.016941
	354	0.0285424	0.0416179	0.0987626	0.0231338	0.0594932	0.0404042	0.0321857	0.0235185	0.042158	0.0395361	0.0380745	0.032428
	355	0.0457019	0.0684517	0.0778758	0.0303756	0.0604002	0.0464433	0.0216511	0.042674	0.0488646	0.048055	0.0379432	0.0166656
	356	0.022929	0.0403929	0.0372294	0.0381031	0.043158	0.0199929	0.036417	0.0158656	0.0343358	0.0432735	0.0268138	0.0769886
	357	0.0369258	0.022765	0.0140874	0.0476182	0.0494835	0.00872751	0.019521	0.0108082	0.03376	0.0382346	0.0390138	0.0339107
	358	0.0166575	0.0423043	0.00958033	0.0154018	0.0522306	0.0405709	0.0294543	0.0172473	0.0291821	0.0329784	0.0299109	0.0359335
	359	0.0159301	0.0428691	0.0378016	0.0254475	0.0485901	0.0584329	0.0315608	0.0200042	0.0276002	0.0148705	0.0224407	0.0297355
	360	0.0196491	0.00918051	0.0688437	0.0377286	0.0405211	0.0594762	0.0398285	0.0162969	0.0303532	0.0276889	0.0252868	0.0299523
	361	0.0519286	0.0632176	0.0440866	0.0502692	0.0235189	0.0408725	0.0205335	0.0194494	0.0246472	0.0510907	0.0268544	0.0328729
	362	0.0159177	0.0241507	0.0310221	0.0399712	0.0248731	0.0702015	0.0333281	0.0154378	0.0182073	0.0492161	0.041442	0.0189965
	363	0.043516	0.0534209	0.0336997	0.0377584	0.0451852	0.0945976	0.0388785	0.0591107	0.0433843	0.0452378	0.0474765	0.0355269
	364	0.0282774	0.0411297	0.0846245	0.0414396	0.0447393	0.0455814	0.0304	0.0454385	0.0634867	0.0358577	0.0592198	0.0460537
	365	0.0398284	0.0262759	0.0709889	0.0602994	0.0532384	0.0350954	0.0479706	0.027049	0.0541427	0.0339054	0.047536	0.0493138
	366	0.0460751	0.00742832	0.0336813	0.0788481	0.0356839	0.0484859	0.0595493	0.0163792	0.0632662	0.0429353	0.0503276	0.0490966
	367	0.0533299	0.0659147	0.0415905	0.0657769	0.0486449	0.0560817	0.0831687	0.0517175	0.0306598	0.0384465	0.0100186	0.0301798
	368	0.0262419	0.0529694	0.0354711	0.0315953	0.0258263	0.0646398	0.0429643	0.0569324	0.0427052	0.0452895	0.0593998	0.0415257
	369	0.0241806	0.0481306	0.0560982	0.0471584	0.0475498	0.0375464	0.0500269	0.0428372	0.0369942	0.0137229	0.0272357	0.018182
	370	0.0260863	0.0839045	0.0442771	0.0428661	0.0530321	0.0206722	0.0974645	0.0456406	0.0802139	0.0584279	0.0304366	0.0200505
	371	0.0384475	0.0625403	0.0615943	0.035595	0.0594372	0.0491545	0.0564378	0.0387374	0.0824143	0.0561664	0.0255452	0.014896
	372	0.0668283	0.0330027	0.035917	0.0277321	0.0159648	0.0234728	0.0324631	0.0390212	0.0242163	0.0503675	0.0399283	0.0155616
	373	0.0131196	0.0275046	0.0383223	0.0240699	0.0202808	0.0139694	0.0587904	0.0500824	0.0600791	0.0443251	0.0588347	0.0437742
	374	0.0487323	0.0369609	0.070917	0.0934816	0.0267357	0.0205044	0.0287332	0.0200958	0.0476535	0.0284422	0.0538687	0.0280971
	375	0.0979153	0.0321374	0.0411847	0.0311335	0.0436472	0.0359395	0.0432163	0.0178134	0.0398661	0.0469842	0.0222827	0.0567549
	376	0.0889681	0.0339287	0.0458271	0.0290434	0.102428	0.0185739	0.0255716	0.0928133	0.149697	0.0535414	0.0731418	0.0442632
	377	0.0809363	0.0391458	0.0382637	0.10205	0.0580656	0.0862387	0.0303849	0.0899781	0.0724204	0.0423481	0.0184372	0.0594195
	378	0.0910863	0.042765	0.0663211	0.0579562	0.109754	0.0241312	0.06184	0.0415893	0.0384415	0.0390538	0.0558936	0.0526972
	379	0.0145435	0.0247933	0.0515502	0.0398789	0.0502029	0.0363774	0.0597319	0.0224687	0.0126483	0.0113496	0.0309669	0.0627988
	380	0.0393618	0.0425654	0.0217254	0.0137118	0.0416742	0.0382318	0.053708	0.0662621	0.0325761	0.0152125	0.0348633	0.0364759
	381	0.0434849	0.0597994	0.0364817	0.0569151	0.0193467	0.0326945	0.0582573	0.0667913	0.0434043	0.0379233	0.0242497	0.0421716
	382	0.0214316	0.073605	0.0323135	0.0696225	0.0213706	0.0628278	0.0511678	0.0788783	0.050482	0.0293744	0.0419521	0.0453709
	383	0.0262483	0.0534594	0.0386182	0.0112391	0.0309248	0.0532095	0.0314518	0.0240728	0.0460527	0.0175979	0.0390138	0.0401115
	384	0.0510441	0.0236614	0.0580249	0.0371895	0.0178115	0.0435666	0.0505738	0.0270482	0.0329296	0.0289239	0.0508807	0.0446953
	385	0.0621761	0.010683	0.056374	0.0153667	0.0257986	0.0698559	0.0527507	0.0358466	0.0425309	0.0278741	0.0620086	0.0490434
	386	0.0131449	0.0170948	0.0312991	0.0176162	0.0303935	0.0374299	0.0618157	0.055806	0.0499871	0.0209106	0.0747351	0.0352351
	387	0.0198739	0.0308009	0.0381617	0.0441855	0.0533419	0.0286683	0.0434102	0.0399648	0.0829884	0.0202085	0.0649104	0.0273003
	388	0.0504779	0.0409385	0.0403189	0.0439349	0.0239407	0.00754458	0.0301883	0.0560969	0.0424732	0.0293886	0.0303498	0.0366365
	389	0.0327104	0.0330545	0.0488048	0.0478955	0.0262617	0.0289942	0.0352814	0.0293002	0.0491136	0.0653162	0.0257542	0.0276548
	390	0.0586317	0.00790987	0.0509825	0.0739771	0.030278	0.0197043	0.0585182	0.0488468	0.0441603	0.0522895	0.0454669	0.0133318
	391	0.0221776	0.0312889	0.0482679	0.0612044	0.0316693	0.042452	0.0262479	0.0330167	0.033665	0.0794133	0.0404517	0.0180352
	392	0.0115302	0.0334633	0.0348635	0.0813084	0.0159758	0.0276224	0.0154511	0.0693878	0.0656606	0.0124862	0.0199051	0.0269431
	393	0.0234702	0.0282128	0.0354236	0.0391904	0.0116217	0.0103442	0.027148	0.0274203	0.0582021	0.0152991	0.0344951	0.0425453
	394	0.036572	0.0522243	0.0521541	0.0466165	0.00719254	0.0513471	0.0314679	0.053454	0.0356781	0.0635718	0.0390084	0.0429536
	395	0.0274069	0.0123519	0.0266977	0.0317764	0.0327397	0.0428641	0.0418821	0.0580922	0.0309888	0.0776149	0.0104885	0.0268923
	396	0.0584284	0.0223095	0.0654354	0.0254219	0.0331312	0.0354141	0.0270996	0.0609474	0.0314636	0.0474687	0.0378113	0.0126437
	397	0.0405484	0.034341	0.0681703	0.0434756	0.0473885	0.0574134	0.0360884	0.0467509	0.0289626	0.0574329	0.0341389	0.0365367
	398	0.0547665	0.0443355	0.0433152	0.0459792	0.00903288	0.0572318	0.0377219	0.0377757	0.0532283	0.0458127	0.0301869	0.0429805
	399	0.0519625	0.0194996	0.0618403	0.0717729	0.0213173	0.0567233	0.0539819	0.0358142	0.0532082	0.0712549	0.0582489	0.0300303
	400	0.03225	0.0356854	0.0194644	0.0498445	0.0261775	0.0263863	0.0432153	0.0157278	0.0477923	0.0686417	0.0595452	0.0152648
	401	0.0275491	0.0657112	0.0416834	0.0646194	0.0460881	0.0746331	0.073079	0.0237361	0.0396951	0.0214541	0.0159232	0.0415421
	402	0.0445965	0.0257995	0.0505262	0.0714194	0.0453477	0.0456342	0.0472147	0.027226	0.0292119	0.0228858	0.0712855	0.0329127
	403	0.0759556	0.0461384	0.0392477	0.0237529	0.0180271	0.0305162	0.0395378	0.0290411	0.0502848	0.0281624	0.057075	0.0482664
	404	0.0312258	0.0330837	0.0185837	0.0456013	0.0151222	0.0739958	0.0206006	0.0438626	0.0182163	0.0196272	0.07554	0.0282369
	405	0.0236537	0.0328611	0.0308487	0.0536127	0.0320803	0.0548954	0.0608948	0.0402389	0.0196	0.0372307	0.0281387	0.0661576
	406	0.0370904	0.0171813	0.0375334	0.0427552	0.043681	0.0564705	0.0407927	0.0387502	0.0210055	0.0493441	0.0499156	0.0399341
	407	0.0247977	0.0231872	0.0364634	0.0455974	0.0430488	0.0259192	0.052636	0.0700893	0.0289357	0.063106	0.0368565	0.0337868
	408	0.0148244	0.0493363	0.0640891	0.0286857	0.0461372	0.0358278	0.0400035	0.0419438	0.0303944	0.0308652	0.0305027	0.0742706
	409	0.0651839	0.047358	0.0512722	0.0554474	0.0320801	0.0564541	0.0421397	0.0202094	0.0453411	0.0578835	0.0276342	0.0370668
	410	0.058725	0.0314365	0.0285084	0.0499892	0.043001	0.0344516	0.0388907	0.0462984	0.0235413	0.0647634	0.0519165	0.0503788
	411	0.0324863	0.0341526	0.00270552	0.0592052	0.0377799	0.0305036	0.051688	0.0381064	0.0564391	0.0742695	0.0520995	0.0748308
	412	0.0338521	0.0279876	0.0323945	0.0505977	0.0380088	0.0738464	0.0776791	0.0331529	0.0658783	0.105631	0.0507088	0.0348092
	413	0.0243915	0.0453384	0.0326045	0.0600886	0.0425667	0.0584399	0.0492597	0.0303308	0.0273442	0.0338512	0.0296619	0.0259326
	414	0.0364102	0.0309654	0.0244637	0.0466038	0.0277926	0.0418875	0.0187382	0.0508952	0.0373638	0.0155948	0.0456569	0.0228432
	415	0.0444437	0.0328631	0.0154135	0.0750795	0.0541704	0.039584	0.0147078	0.0337027	0.0398689	0.0141666	0.0413547	0.0281908
	416	0.0327631	0.019467	0.0440037	0.0433348	0.0359232	0.0561602	0.042632	0.0119669	0.0333242	0.0220047	0.00758327	0.0136085
	417	0.0312828	0.0271844	0.0251689	0.0363214	0.0276604	0.0321647	0.0496989	0.0255842	0.0245186	0.03017	0.0142824	0.0310736
	418	0.0251095	0.0225512	0.0688654	0.0196111	0.0542872	0.0421817	0.04441	0.0649237	0.0767603	0.024531	0.0225087	0.0536969
	419	0.0148914	0.0241254	0.0362582	0.0214536	0.039551	0.015768	0.0220143	0.031571	0.043504	0.0217714	0.022767	0.0521349
	420	0.0474345	0.0606933	0.0484874	0.0524451	0.0155119	0.0275799	0.0377786	0.0244501	0.0290391	0.0132724	0.0294875	0.0221919
	421	0.0187049	0.0638118	0.034843	0.0319966	0.0303568	0.062709	0.0288223	0.014576	0.0489959	0.0276879	0.0436507	0.0177835
	422	0.00954371	0.0316308	0.0408363	0.0369327	0.0321549	0.0546704	0.0373004	0.00921735	0.0464358	0.0195462	0.0539739	0.0520523
	423	0.0359456	0.0430873	0.0316552	0.00829689	0.0375238	0.0387868	0.043371	0.0341942	0.0325027	0.0497073	0.0311708	0.0544453
	424	0.0356602	0.0392812	0.0300258	0.0914055	0.0188118	0.0555376	0.0596069	0.0292036	0.0387074	0.0406341	0.0443221	0.072484
	425	0.0176192	0.0258746	0.0349951	0.0695615	0.00982432	0.0508452	0.0947125	0.0307062	0.0404242	0.0207934	0.02459	0.0295252
	426	0.06037	0.0234198	0.0518506	0.060906	0.0151896	0.0383713	0.0788169	0.113841	0.0432647	0.0687548	0.0506929	0.0600205
	427	0.0269977	0.0270201	0.0371234	0.0109536	0.0134466	0.0256718	0.0433958	0.0411432	0.0363252	0.0591216	0.0293857	0.0307953
	428	0.0294119	0.0589904	0.0369638	0.0490424	0.0205253	0.0507292	0.0312112	0.0474159	0.00528454	0.0330578	0.0851945	0.0294318
	429	0.0289886	0.0480615	0.0403034	0.0348828	0.0391827	0.0742322	0.0502584	0.0163587	0.0601522	0.0260574	0.0199698	0.0327337
	430	0.0312691	0.053622	0.051655	0.0496047	0.0233342	0.0342627	0.0468303	0.0212136	0.0519615	0.0258421	0.0211188	0.0588438
	431	0.0401133	0.0442867	0.0429114	0.0789648	0.0276292	0.0206311	0.0331386	0.071429	0.0708437	0.0211707	0.0406107	0.0831646
	432	0.0519393	0.0421208	0.0405601	0.0339488	0.029241	0.0260579	0.0273453	0.0635945	0.0582659	0.0275156	0.0404858	0.0667783
	433	0.0395849	0.0533933	0.0264985	0.0573081	0.053646	0.0207006	0.0321282	0.0556287	0.0579735	0.0319669	0.0282194	0.0452982
	434	0.0505054	0.0332764	0.0283078	0.0689331	0.0367831	0.0272531	0.0475229	0.036303	0.0164136	0.034616	0.0724077	0.0376294
	435	0.0240287	0.0256119	0.0159434	0.0610557	0.0641978	0.0210536	0.0282834	0.0513715	0.0262572	0.0860078	0.0406162	0.047869
	436	0.0273939	0.0386617	0.0342172	0.0641669	0.0397355	0.0163691	0.0391776	0.0606911	0.0314111	0.04292	0.0203913	0.0263054
	437	0.0085163	0.0468208	0.071016	0.0216812	0.0166002	0.0405582	0.0517717	0.0290423	0.0540932	0.0469368	0.013896	0.0603745
	438	0.0308459	0.022877	0.0371756	0.0685097	0.0181055	0.0224344	0.0368293	0.0414839	0.0897866	0.0583423	0.0184867	0.0206427
	439	0.0865798	0.0494852	0.03401	0.049654	0.0256528	0.056717	0.0410081	0.0676357	0.0337635	0.0463774	0.032306	0.0187009
	440	0.0692692	0.0369896	0.0454881	0.0472779	0.0426994	0.0351123	0.0186396	0.0553006	0.0151768	0.0484384	0.0146611	0.0196887
	441	0.0260215	0.0372549	0.0258356	0.0710249	0.0852133	0.0204545	0.0571794	0.0543621	0.0338386	0.017292	0.017421	0.0456711
	442	0.0540758	0.0325208	0.0249327	0.0223342	0.0327694	0.045244	0.0503467	0.0377518	0.0255548	0.0267154	0.033845	0.0412566
	443	0.0213875	0.0552227	0.0383237	0.0428558	0.0168897	0.0224019	0.0355079	0.0246198	0.0322936	0.028286	0.0225703	0.00977733
	444	0.0210521	0.0345317	0.0248238	0.0608902	0.00662571	0.0600345	0.0393474	0.042144	0.0269216	0.0195164	0.00797121	0.0259946
	445	0.0163282	0.0325435	0.0100818	0.033278	0.0398639	0.0490357	0.0345968	0.0401729	0.00890153	0.0445066	0.0313466	0.0246475
	446	0.0331462	0.0452018	0.0459172	0.0309573	0.0119495	0.044237	0.0359451	0.0502732	0.0315283	0.0517237	0.0263144	0.0399964
	447	0.033075	0.0476309	0.029772	0.0328747	0.0237443	0.0498729	0.0256126	0.0339142	0.0238628	0.0645905	0.044232	0.0343855
	448	0.0269232	0.0404158	0.0555991	0.0243748	0.0238015	0.028616	0.0260694	0.0291557	0.0389976	0.0476046	0.0266435	0.0307476
	449	0.0376495	0.0364528	0.0287626	0.0176952	0.0350192	0.0214501	0.0477373	0.0280751	0.0388921	0.0260888	0.0273433	0.0439732
	450	0.0356939	0.0338427	0.0226703	0.0242141	0.0364697	0.0420172	0.0244186	0.0338362	0.0275033	0.0313775	0.0138781	0.0240996
	451	0.0204856	0.0301066	0.0257687	0.0249766	0.0652626	0.0265548	0.022043	0.0404645	0.014155	0.0218522	0.0456964	0.0164862
	452	0.0300585	0.0284919	0.0335855	0.0120059	0.0730866	0.0388064	0.0342225	0.02758	0.0388941	0.0285603	0.0459277	0.0204385
	453	0.035276	0.0147789	0.0364821	0.0443886	0.0536526	0.0506615	0.0575893	0.0484506	0.0211964	0.0455061	0.0329118	0.0391695
	454	0.0440848	0.0593717	0.0349251	0.0249811	0.0317835	0.0488945	0.0552367	0.0446099	0.0275337	0.0288264	0.035712	0.0628819
	455	0.0797961	0.0726743	0.034434	0.0430591	0.0310879	0.0415348	0.0453234	0.0487036	0.0317221	0.014679	0.0300002	0.0564586
	456	0.0360608	0.0255761	0.0259103	0.0341802	0.0153146	0.0265082	0.0621838	0.0257998	0.0391437	0.0146834	0.0316497	0.0396962
	457	0.0215346	0.0450583	0.0228629	0.0137637	0.0230293	0.025938	0.0603129	0.0295267	0.0395582	0.03021	0.0474194	0.0627474
	458	0.0389754	0.0223213	0.0369438	0.0397975	0.0308792	0.0579553	0.045846	0.0392853	0.0280424	0.0227896	0.0426215	0.0379433
	459	0.0273055	0.0309062	0.0461078	0.0325759	0.0343195	0.052917	0.0101399	0.0554474	0.0480727	0.0360167	0.0352124	0.0194238
	460	0.0236265	0.032185	0.0468291	0.0206353	0.0323798	0.0164721	0.0254456	0.0473303	0.0281963	0.0326041	0.0558672	0.0530897
	461	0.0166639	0.027059	0.0331211	0.0274586	0.0327989	0.0237411	0.0111984	0.023538	0.0360479	0.0538163	0.0394185	0.0323785
	462	0.0214371	0.020448	0.00518334	0.0572862	0.0222498	0.0326942	0.0417784	0.0340015	0.0233746	0.033162	0.0275874	0.0276934
	463	0.028685	0.0139011	0.0160587	0.0324391	0.0412942	0.0120491	0.0229895	0.0232255	0.0299005	0.0364877	0.0397899	0.0293487
	464	0.0226933	0.0311904	0.10222	0.0433045	0.0203099	0.0287685	0.0309854	0.0400874	0.0248129	0.0492922	0.0428744	0.0191938
	465	0.0341321	0.0361737	0.0265707	0.0342553	0.01116	0.0119326	0.0641361	0.0185568	0.0144726	0.043883	0.0379824	0.0365111
	466	0.0493732	0.0617339	0.0121557	0.0203394	0.0110288	0.025379	0.0512109	0.0260154	0.0617214	0.0516726	0.0301239	0.0519851
	467	0.0338676	0.0772972	0.0197531	0.0520746	0.0253948	0.0435788	0.0214963	0.0294068	0.0557364	0.0355654	0.0233277	0.0219122
	468	0.0466214	0.0689781	0.029206	0.0612648	0.0505315	0.0347595	0.0203458	0.0162676	0.0440433	0.0301901	0.0387633	0.0420203
	469	0.0423478	0.0505344	0.0323757	0.0567551	0.0459075	0.0462799	0.0242995	0.0145357	0.0225635	0.0303216	0.053297	0.0439315
	470	0.0289967	0.046168	0.0377536	0.0258833	0.0381694	0.0406549	0.0303475	0.0249294	0.0479835	0.0211842	0.0961615	0.0476612
	471	0.0438683	0.0319968	0.0400991	0.0419251	0.031308	0.0307349	0.0493328	0.0291491	0.0174945	0.0361479	0.073913	0.0262126
	472	0.020581	0.0824617	0.016868	0.0457998	0.0237736	0.0226462	0.0357143	0.0394172	0.0345714	0.0405029	0.0328688	0.027768
	473	0.0434588	0.0463611	0.0195331	0.0419328	0.0472158	0.0458662	0.0145244	0.0624322	0.00715038	0.0246016	0.018362	0.0353684
	474	0.0466226	0.0223241	0.0127278	0.0386724	0.0339116	0.0108031	0.0641275	0.0483361	0.0175303	0.0259365	0.0649878	0.0610138
	475	0.0613015	0.0413641	0.0287712	0.0402627	0.0397228	0.0199486	0.0313665	0.036062	0.0219875	0.0274529	0.0441973	0.0698148
	476	0.0632413	0.0306589	0.0516966	0.075411	0.01275	0.0296836	0.0332993	0.0511298	0.0513755	0.0468937	0.0340074	0.0846832
	477	0.0532137	0.0507611	0.0664405	0.0327224	0.0461181	0.0307037	0.0403502	0.027513	0.0601623	0.115847	0.0377111	0.131098
	478	0.0722009	0.0680387	0.00798828	0.0434759	0.0561285	0.0410071	0.0562015	0.0341409	0.0332054	0.122148	0.0373266	0.0392204
	479	0.0597588	0.0610444	0.00962893	0.0299731	0.0578731	0.0444059	0.046738	0.0350485	0.0528054	0.0439603	0.0560218	0.0352283
	480	0.0622994	0.0253373	0.0367739	0.0268079	0.049991	0.0466375	0.0289249	0.0591914	0.049827	0.00729745	0.0525446	0.0224913
	481	0.0284253	0.00901742	0.0334064	0.0541894	0.0466082	0.032091	0.0344551	0.0406079	0.0617644	0.0157779	0.0468566	0.0405108
	482	0.0519642	0.0218359	0.0337097	0.0230273	0.0401769	0.0351187	0.0329596	0.0592185	0.0420824	0.0388341	0.046441	0.061512
	483	0.0310306	0.0388586	0.0206319	0.0672166	0.0265146	0.043595	0.0817333	0.0368633	0.0764171	0.0405288	0.0411401	0.0534498
	484	0.0331238	0.0372934	0.0266886	0.0207566	0.020619	0.0322173	0.035652	0.0236641	0.0438444	0.0188436	0.0268214	0.0419973
	485	0.0233469	0.019768	0.0370344	0.0334215	0.0754246	0.0243621	0.0325555	0.01179	0.0343262	0.0291073	0.014492	0.0300213
	486	0.0205321	0.0246297	0.0318394	0.00978567	0.0662038	0.036286	0.0205631	0.0277105	0.0306149	0.033386	0.0748289	0.106317
	487	0.0260338	0.0306721	0.0404301	0.0291428	0.0692832	0.0718402	0.0329453	0.0477227	0.0701346	0.0136971	0.0545824	0.0999047
	488	0.00948266	0.0674633	0.0826584	0.0180989	0.0320679	0.0459101	0.0133491	0.049286	0.0739855	0.0152069	0.043862	0.0719078
	489	0.0318728	0.035962	0.0483303	0.0295981	0.0577294	0.0456018	0.0387787	0.0364373	0.0147909	0.0507084	0.0286666	0.05964
	490	0.0562565	0.0462734	0.0349499	0.0401023	0.0907688	0.044423	0.0299752	0.0677995	0.0129734	0.0387759	0.0454963	0.0430379
	491	0.0486128	0.051729	0.0612224	0.0373171	0.0214458	0.0648779	0.0734405	0.034507	0.0797735	0.065863	0.0831951	0.0510467
	492	0.0465292	0.047776	0.0482947	0.0443807	0.0480604	0.0784865	0.0549707	0.0622435	0.0473804	0.0751871	0.0698094	0.0536951
	493	0.065235	0.0656802	0.0584924	0.0687708	0.048112	0.0712262	0.0929277	0.0672879	0.0220741	0.0514287	0.0601599	0.042209
	494	0.0596043	0.0351914	0.0621625	0.0641583	0.0293738	0.057996	0.0504083	0.0374413	0.0381181	0.0557347	0.0621781	0.0544094
	495	0.050904	0.0484714	0.0437241	0.0230018	0.072213	0.0405764	0.0454396	0.0189489	0.0308931	0.0407752	0.0332434	0.0474559
	496	0.0348403	0.0361702	0.0268004	0.0349448	0.0353734	0.0313127	0.0389109	0.0382127	0.0102776	0.0276533	0.0303496	0.0726872
	497	0.0525771	0.0647863	0.0293097	0.0597628	0.0253601	0.0560529	0.0172353	0.0335061	0.0319174	0.0576947	0.0315022	0.0337206
	498	0.0500104	0.0799336	0.0543056	0.116913	0.0308458	0.0734194	0.0291214	0.0448794	0.0755431	0.062414	0.0400046	0.0400778
	499	0.0351516	0.0303788	0.0626472	0.0381501	0.061593	0.0670656	0.0407413	0.0452742	0.0537129	0.0856112	0.0381254	0.0572422
	500	0.0576409	0.0341264	0.0442591	0.0362729	0.0566152	0.0568949	0.0514714	0.0376157	0.0242751	0.0585184	0.0401975	0.0441776
	501	0.0187665	0.010704	0.0304377	0.0503151	0.0767459	0.0317163	0.0460477	0.0434637	0.0190084	0.0403649	0.0114395	0.0276137
	502	0.0141004	0.0191653	0.0349602	0.045122	0.0267043	0.0370667	0.0441502	0.0485799	0.0337051	0.0464359	0.0336276	0.0687341
	503	0.0483388	0.0737754	0.0438631	0.0419811	0.0374864	0.0318963	0.0326799	0.0304242	0.04883	0.0654163	0.0685377	0.0378911
	504	0.0729994	0.0445437	0.0295564	0.0772611	0.0280275	0.0541389	0.0173402	0.0349481	0.0461288	0.0550224	0.0769147	0.0310646
	505	0.026777	0.0678127	0.0513423	0.0644224	0.0261979	0.0363487	0.0207325	0.0210262	0.0458907	0.0150202	0.0511106	0.022435
	506	0.0469234	0.0611548	0.0145443	0.0463453	0.0616072	0.0378107	0.0406337	0.0337105	0.0608488	0.0489004	0.0154736	0.0506614
	507	0.100892	0.035478	0.0355499	0.0536191	0.0257969	0.0229618	0.0511813	0.0820486	0.0269816	0.0370237	0.046016	0.0840921
Total Global Motion		20.1563	20.3464	20.5553	20.4861	20.3894	20.6252	20.592	20.7754	20.4047	20.3526	20.5683	20.3294
Average Global Motion		0.0398	0.0401	0.0405	0.0404	0.0402	0.0407	0.0406	0.041	0.0402	0.0401	0.0406	0.0401
Total Regional (pocket 1) motion		1.2914	1.2774	1.3619	1.1165	1.2486	1.3702	1.0909	1.2887	1.1834	1.1422	1.3347	1.1865
Average Regional (pocket 1) motion		0.0417	0.0412	0.0439	0.036	0.0403	0.0442	0.0352	0.0416	0.0382	0.0368	0.0431	0.0383
Total global motions (mean of PC1, PC2 & PC3)		20.3527			20.5002			20.5907			20.4168
Average global motions (mean of PC1, PC2 & PC3)		0.0401			0.0404			0.0406			0.0403
Total Regional (Pocket 1) Motion (mean of PC1, PC2 & PC3)		1.3102			1.2451			1.1877			1.2211
Average Regional (Pocket 1) Motion (mean of PC1, PC2 & PC3)		0.0423			0.0402			0.0383			0.0394
Best global Conformation				PC3			PC3		PC2			PC2
Best regional Conformation (Pocket 1)				PC3			PC3		PC2			PC2
PC1 Eigenvalue						6.76						6.7
PC2 Eigenvalue						6.36						6.43
PC3 Eigenvalue						6.12						6.15
Total						19.24						19.28
PC1 cosine content		0.0077			0.0008			0			0.2886
PC2 cosine content		0.1183			0.0515			0.2255			0.093
PC3 cosine content		0.0001			0.0001			0.0059			0.0438
	POCKET 1
	10	0.0321805	0.00753345	0.048149	0.0701163				0.0162081	0.0170092	0.0298117	0.0487525	0.0344437
	11	0.0372697	0.0208701	0.0457852	0.0313042				0.0549281	0.024279	0.0379389	0.0408142	0.0453797
	12	0.0412127	0.0411188	0.0275487	0.0366688				0.0701004	0.0345754	0.0310802	0.0445622	0.0339225
	13	0.0275165	0.0517009	0.0610125	0.0407776				0.0571943	0.0184671	0.0517386	0.0510574	0.0402739
	14	0.0669517	0.0268224	0.0212337	0.0323603				0.0477151	0.0482841	0.0406472	0.049293	0.0331811
	20	0.0595316	0.0469683	0.0674853	0.0280717				0.0393224	0.0243473	0.0712708	0.0457941	0.0564116
	22	0.0381124	0.0223982	0.0189556	0.025134				0.0818027	0.0226801	0.00494368	0.0255441	0.0521498
	23	0.0181257	0.0346116	0.0340209	0.0438864				0.0494876	0.0516302	0.0297499	0.0478917	0.0163934
	25	0.0389507	0.0370323	0.0352447	0.0445082				0.0253233	0.0547212	0.0222155	0.0211112	0.030898
	26	0.030431	0.0415787	0.02786	0.0106516				0.0592532	0.0178047	0.00709959	0.0114663	0.0374248
	27	0.113427	0.0526284	0.0483486	0.0350108				0.0366028	0.0351866	0.0426508	0.0221603	0.0576818
	48	0.0277398	0.0261361	0.0418258	0.0290188				0.0504087	0.0267723	0.0421102	0.0320784	0.0418387
	49	0.031115	0.0774308	0.0412312	0.0411137				0.0181977	0.0277856	0.0530839	0.0124015	0.0363235
	51	0.016063	0.0231795	0.0368721	0.0220407				0.0245951	0.0405671	0.0128169	0.0455895	0.0468906
	79	0.0487803	0.0221861	0.0459046	0.0240097				0.0535384	0.0329848	0.0287769	0.0809884	0.0414062
	82	0.028343	0.0538746	0.0457012	0.0588205				0.0622995	0.0626273	0.0245846	0.0944342	0.0414001
	83	0.0579803	0.0671214	0.0742394	0.045537	0.053396	0.0642377	0.0188944	0.0119884	0.0613418	0.0243343	0.0990278	0.0225471
	93	0.0262901	0.027937	0.0312178	0.0149755	0.0380335	0.0270206	0.0453927	0.00254477	0.0103879	0.0431425	0.0185437	0.0211739
	229	0.0601076	0.0528827	0.0445152	0.0241391	0.0337574	0.0434146	0.0514381	0.045159	0.028585	0.0304466	0.0275594	0.0391895
	230	0.0289357	0.064622	0.0402739	0.0453611	0.0466344	0.0810035	0.0452912	0.0315208	0.0287071	0.0462976	0.023048	0.0264087
	233	0.0925266	0.0667699	0.064164	0.0316297	0.0373824	0.0411265	0.0106679	0.0429825	0.0520401	0.0361019	0.0263721	0.0379966
	234	0.0664465	0.0180696	0.043044	0.0420786	0.0322508	0.0392763	0.0455436	0.0133503	0.028868	0.0325285	0.0339217	0.0303371
	237	0.0472368	0.0405771	0.0432473	0.0313319	0.0237106	0.032137	0.0409293	0.0100971	0.0256384	0.0497118	0.0124814	0.0266419
	262	0.0348879	0.0443954	0.0366189	0.0425458	0.0138384	0.0992538	0.0374799	0.0781997	0.058551	0.0267346	0.0736471	0.0460275
	264	0.0152252	0.0346972	0.0409385	0.0494525	0.0535028	0.0439695	0.0576404	0.0526474	0.0846569	0.0218106	0.0234161	0.0386876
	265	0.040405	0.0360752	0.0323603	0.0502103	0.02424	0.0514113	0.0182977	0.0634098	0.0366891	0.0671196	0.034793	0.0311108
	268	0.0419926	0.0343098	0.0505624	0.0309846	0.0286938	0.0644661	0.0569486	0.0462637	0.0590595	0.0371511	0.0469458	0.0551272
	269	0.0211599	0.0384032	0.0548849	0.0334833	0.0127814	0.0534019	0.0482669	0.030024	0.0413735	0.0538424	0.0569548	0.0555955
	291	0.043368	0.0678638	0.0489283	0.0302599	0.0313274	0.0650041	0.04685	0.0541445	0.0447813	0.0393407	0.0297637	0.0250298
	293	0.0174499	0.0539876	0.0453365	0.0314066	0.0463685	0.0577145	0.034977	0.0440253	0.0349761	0.0420973	0.0699869	0.0238922
	294	0.0416108	0.043613	0.0643846	0.0396182	0.0329962	0.0193688	0.0650411	0.061334	0.0511653	0.00971256	0.0383353	0.0576629

[truncated: 5 more sheets: Table_K_S1_Data, Table_L_S1_Data, Table_M_S1_Data, Table_N_S1_Data, Table_O_S1_Data]
